# Supplementary material for: YAP1::TFE3 mediates endothelial‐to‐mesenchymal plasticity in epithelioid hemangioendothelioma
Source: Mol Oncol. 2025 Aug 17;20(2):493–510. doi: 10.1002/1878-0261.70112 (PMC12936420; doi:10.1002/1878-0261.70112)
Supplement: Supplementary file 2 — Table S1. SYBR primers used for qRT‐PCR. Table S2. Primers for molecular cloning and mutagenesis. Table S3. Antibodies used for immunoblots, immunoprecipitations, immunohistochemistry (IHC), and immunofluorescence (IF). Table S4. Gene Ontology analysis of downregulated genes in MS1 cells expressing YT. Table S5. Gene Ontology analysis of upregulated genes in MS1 cells expressing YT. [file MOL2-20-493-s001.xlsx]

## Sheet: Table S1 
Supplemental Table S1. SYBR primers used for qRT-PCR
Gene	Species	Primer 1	Primer 2
ACTA2	Human	AAAAGACAGCTACGTGGGTGA	GCCATGTTCTATCGGGTACTTC
CDH5	Human	TTGGAACCAGATGCACATTGAT	TCTTGCGACTCACGCTTGAC
CTGF	Human	AAAAGTGCATCCGTACTCCCA	CCGTCGGTACATACTCCACAG
CYR61	Human	ACCGCTCTGAAGGGGATCT	ACTGATGTTTACAGTTGGGCTG
EPAS1	Human	TTGCTCTGAAAACGAGTCCGA	GGTCACCACGGCAATGAAAC
FLI1	Human	CAGCCCCACAAGATCAACCC	CACCGGAGACTCCCTGGAT
LATS2	Human	ACTTTTCCTGCCACGACTTATTC	GATGGCTGTTTTAACCCCTCA
PECAM1	Human	AACAGTGTTGACATGAAGAGCC	TGTAAAACAGCACGTCATCCTT
TAZ-CAMTA1	Human	GGTGTTTGGCGCTGTTACAC	GAGGTCCATGGCAGTATCCC
TBP	Human	CCCGAAACGCCGAATATAATCC	AATCAGTGCCGTGGTTCGTG
TGM2	Human	GAGGAGCTGGTCTTAGAGAGG	CGGTCACGACACTGAAGGTG
TRPM1	Human	GTTCACCAACCAGCATATCCC	GCTTTATTGGAATATCCGCCACC
YAP1-TFE3	Human	AAATCCCACTCCCGACAGGT	TGTGGTGGACAGGTACTGTTT
Acta2	Mouse	CCCAGACATCAGGGAGTAATGG	TCTATCGGATACTTCAGCGTCA
Ankrd1	Mouse	GGAACAACGGAAAAGCGAGAA	GAAACCTCGGCACATCCACA
Ctgf	Mouse	GACCCAACTATGATGCGAGCC	CCCATCCCACAGGTCTTAGAAC
Cyr61	Mouse	TAAGGTCTGCGCTAAACAACTC	CAGATCCCTTTCAGAGCGGT
Epas1	Mouse	CTGAGGAAGGAGAAATCCCGT	TGTGTCCGAAGGAAGCTGATG
Fli1	Mouse	ATGGACGGGACTATTAAGGAGG	GAAGCAGTCATATCTGCCTTGG
Lats2	Mouse	GGACCCCAGGAATGAGCAG	CCCTCGTAGTTTGCACCACC
Tbp	Mouse	ACCGTGAATCTTGGCTGTAAAC	GCAGCAAATCGCTTGGGATTA
Tgm2	Mouse	GACAATGTGGAGGAGGGATCT	CTCTAGGCTGAGACGGTACAG
Trpm1	Mouse	CTGGGGCATGGTGGAGAAC	TGAGTGTGGGAATTGTTGAGC

## Sheet: Table S2 
Supplemental Table S2. Primers for molecular cloning and mutagenesis.
Gene	Source	Fwd Primer	Rev Primer
2xFLAG-TAZ-CAMTA1	pBabe-2xFLAG-TAZ-CAMTA1 (Merritt et al. 2021)	GGGGACAAGTTTGTACAAAAAAGCAGGCTGCCGCCACCATGGATTATAAAGATGAT	GGGGACCACTTTGTACAAGAAAGCTGGGTTCAAGTTCCTTGGCCTTTTTCAAT
2xFLAG-TFE3	pBabe-2xFLAG-TFE3(Merritt et al. 2021)	GGGGACAAGTTTGTACAAAAAAGCAGGCTGCCGCCACCATGGATTATAAAGATGAT	GGGGACCACTTTGTACAAGAAAGCTGGGTTCAGGACTCCTCTTCCATGCT
2xFLAG-YAP1-TFE3	pBabe-2xFLAG-YAP1-TFE3 (Merritt et al. 2021)	GGGGACAAGTTTGTACAAAAAAGCAGGCTGCCGCCACCATGGATTATAAAGATGAT	GGGGACCACTTTGTACAAGAAAGCTGGGTTCAGGACTCCTCTTCCATGCT
tRFP	pInducer10-mir-RUP-PheS (Meerbrey et al. 2011)	GGGGACAAGTTTGTACAAAAAAGCAGGCTCGCCACCATGAGCGAGCT	GGGGACCACTTTGTACAAGAAAGCTGGGTTCATCTGTGCCCCAGTTTGCTA
HA-TEAD1	HA-TEAD1 (Klingbeil et al. 2024)	TCGCCTGGAGAATTGGCTAGCCCACCATGGGTCAACAGGGATAT	GGTGGTGGTGGTGGACCGGTGCTCAGTCCTTTACAAGCCTGT
Gene	Mutation	Fwd Mutagenesis Primer*	Rev Mutagenesis Primer
2x-FLAG-TFE3S47A	S47A - TCC-->GCC	CCTGAACTCTTTGCTTCCGGAAGCCGGGATTGTTG	CAACAATCCCGGCTTCCGGAAGCAAAGAGTTCAGG
2x-FLAG-YAP1-TFE3S94A	S94A - TCC-->GCC	GGAAGCTGCCCGACGCCTTCTTCAAGCCG	CGGCTTGAAGAAGGCGTCGGGCAGCTTCC
Gene	Mutation	Oligo 1	Oligo 2
TFE3Δdd	Removal of TFE3 bHLH/LZ domains	GATCTCTGAGACCGAGGCAcG	AATTCgTGCCTCGGTCTCAGA
*Mutated nucleotide highlighted in red

## Sheet: Table S3
Supplemental Table S3. Antibodies used for immunoblots, immunoprecipitations, immunohistochemistry (IHC), and immunofluorescence (IF).
Antibody	Vendor	Catalog #	Assays	RRID #	Immunoblot Dilution	IF Dilution	IHC
FLAG	CST	14793	Immunoblot, IF	AB_2572291	1:1000	1:800	-
Pan-TEAD	CST	13295	Immunoblot	AB_2687902	1:1000	-	-
aSMA	CST	19245	Immunoblot	AB_2734735	1:1000	-	-
aSMA	Abcam	ab5694	IHC	AB_2223021	-	-	1:1000
FLAG M2	Millipore	F1804	Co-IP	AB_262044	-	-	-
HA-Tag	CST	2367S	Immunoblot	AB_10691311	1:1000	-	-
GAPDH (D16H11) XP®	CST	5174S	Immunoblot	AB_10622025	1:1000	-	-
Goat anti rabbit IgG, HRP	CST	7074S	Immunoblot	AB_2099233	1:2000	-	-
Horse anti mouse IgG, HRP	CST	7076S	Immunoblot	AB_330924	1:1000	-	-
Goat anti rabbit Alexa Fluor Plus 488	Thermo Fisher Scientific	A32731	IF	AB_2633280	-	1:1000	-
Goat anti-rabbit ImmPRESS HRP	Vector Labs	MP-7451	IHC	AB_2631198	-	-	-

## Sheet: Table S4
Supplemental Table S4. Gene Ontology analysis of downregulated genes in MS1 cells expressing YT. DAVID gene ontology of downregulated genes in dox treated YT cells compared to RFP with adjusted p <0.05 and log fold change < -1 (251 genes).
Category	Term	Count	%	PValue	Genes	List Total	Pop Hits	Pop Total	Fold Enrichment	Bonferroni	Benjamini	FDR
GOTERM_BP_FAT	GO:0007155~cell adhesion	32	13.0612	2.12076e-08	COL18A1, CNTNAP1, NRXN2, PRICKLE1, PCDHB21, PKD1, THSD1, ADGRG1, ALCAM, FLRT2, CLDN34C1, STAB1, PCDHGA8, CSTA2, RNASE10, PCDHGC5, PCDHGC4, ITGA2, SAMT1, STFA2, STFA3, CAMSAP3, MEX3B, PTK7, SPARCL1, COL8A1, DCHS1, SIGLEC1, PLCB1, SAMT1B, CSTDC4, CD200	214	957	20379	3.18425	7.27182e-05	7.27209e-05	7.24876e-05
GOTERM_BP_FAT	GO:0034330~cell junction organization	23	9.38776	8.85928e-07	EPHA5, CNTNAP1, PCDHGC5, TGFB3, PCDHGC4, ITGA2, PTPRO, CACNA2D2, NRXN2, PRICKLE1, SAMT1, THSD1, KLK8, CHRDL1, CAMSAP3, DNM3, CLDN34C1, SPARCL1, NEFL, NPTX1, SAMT1B, SYNPO, DACT1	214	633	20379	3.46014	0.00303324	0.00151892	0.00151405
GOTERM_BP_FAT	GO:0098609~cell-cell adhesion	18	7.34694	8.90311e-05	PCDHGA8, CSTA2, RNASE10, PCDHGC5, PCDHGC4, ITGA2, PRICKLE1, PCDHB21, PKD1, STFA2, STFA3, CAMSAP3, MEX3B, ALCAM, SPARCL1, DCHS1, CSTDC4, CD200	214	561	20379	3.05548	0.263099	0.0828981	0.0826322
GOTERM_BP_FAT	GO:0050808~synapse organization	15	6.12245	0.000117295	EPHA5, CNTNAP1, PCDHGC5, PCDHGC4, CACNA2D2, NRXN2, PRICKLE1, KLK8, CHRDL1, DNM3, SPARCL1, NEFL, NPTX1, SYNPO, DACT1	214	412	20379	3.46707	0.331173	0.0828981	0.0826322
GOTERM_BP_FAT	GO:0098926~postsynaptic signal transduction	7	2.85714	0.000134222	LY6C2, PRR7, LY6A, PLCB1, LY6G, LY6F, LY6C1	214	75	20379	8.88804	0.368893	0.0828981	0.0826322
GOTERM_BP_FAT	GO:0051246~regulation of protein metabolic process	43	17.551	0.000145054	SERPINB10, BTG2, PRR7, RGS14, EPAS1, PTPRO, HPN, FAM107A, PIK3R3, FBLN1, PLAT, ADARB1, NOD2, PRICKLE1, FRY, PKD1, AGER, RASIP1, HHEX, DEPTOR, THPO, BOK, DACT1, MAP2K6, EGR1, NQO1, CSTA2, ACE, TSLP, DAPK1, ITGA2, FBXO2, NMNAT2, CBFA2T3, STFA2, PSMB9, STFA3, PER2, BST1, PDCD4, PLCB1, CSTDC4, HSPA1A	214	2258	20379	1.81348	0.391905	0.0828981	0.0826322
GOTERM_BP_FAT	GO:0030198~extracellular matrix organization	12	4.89796	0.000257163	ADAMTS4, COL18A1, FLRT2, MMP15, ELN, PAPLN, SH3PXD2B, HPN, LTBP4, COL8A1, FBLN1, PRICKLE1	214	291	20379	3.92697	0.586015	0.103981	0.103647
GOTERM_BP_FAT	GO:0045229~external encapsulating structure organization	12	4.89796	0.000265304	ADAMTS4, COL18A1, FLRT2, MMP15, ELN, PAPLN, SH3PXD2B, HPN, LTBP4, COL8A1, FBLN1, PRICKLE1	214	292	20379	3.91352	0.597415	0.103981	0.103647
GOTERM_BP_FAT	GO:0043062~extracellular structure organization	12	4.89796	0.000272916	ADAMTS4, COL18A1, FLRT2, MMP15, ELN, PAPLN, SH3PXD2B, HPN, LTBP4, COL8A1, FBLN1, PRICKLE1	214	293	20379	3.90016	0.607789	0.103981	0.103647
GOTERM_BP_FAT	GO:0095500~acetylcholine receptor signaling pathway	6	2.44898	0.000376653	LY6C2, LY6A, PLCB1, LY6G, LY6F, LY6C1	214	59	20379	9.6843	0.725221	0.129154	0.12874
GOTERM_BP_FAT	GO:1905145~cellular response to acetylcholine	6	2.44898	0.000440087	LY6C2, LY6A, PLCB1, LY6G, LY6F, LY6C1	214	61	20379	9.36678	0.778956	0.134012	0.133582
GOTERM_BP_FAT	GO:0001944~vasculature development	18	7.34694	0.000468982	EPHA5, EGR1, COL18A1, CALCRL, ACE, EPAS1, PIK3R3, CLEC14A, PRDM1, PRICKLE1, PKD1, RASIP1, LYL1, HHEX, ADGRG1, PTK7, TMEM204, COL8A1	214	646	20379	2.65344	0.799815	0.134012	0.133582
GOTERM_BP_FAT	GO:1905144~response to acetylcholine	6	2.44898	0.000549924	LY6C2, LY6A, PLCB1, LY6G, LY6F, LY6C1	214	64	20379	8.92772	0.848354	0.145053	0.144588
GOTERM_BP_FAT	GO:0009892~negative regulation of metabolic process	54	22.0408	0.000649556	BTG2, PTPRO, PLAT, ADARB1, PRDM1, FRY, C1QTNF3, ENDOU, HHEX, DEPTOR, PGLYRP1, ZFP366, DACT1, CSTA2, DAPK1, SOX12, CBFA2T3, TLE6, PLCB1, CSTDC4, SERPINB10, ISYNA1, ZFP423, RGS14, EPAS1, HPN, CREM, FBLN1, PRICKLE1, NOD2, AGER, RASIP1, GLIS1, GSC, BMF, MAP2K6, NQO1, EGR1, ACE, ATP8B1, TGFB3, NMNAT2, STFA2, STFA3, PER2, PER3, NOVA2, BCL6B, PDCD4, SIGLEC1, LPIN1, CD200, HSPA1A, MXD4	214	3290	20379	1.56303	0.892262	0.15291	0.152419
GOTERM_BP_FAT	GO:0001568~blood vessel development	17	6.93878	0.000668897	EPHA5, EGR1, COL18A1, CALCRL, ACE, EPAS1, PIK3R3, CLEC14A, PRDM1, PRICKLE1, PKD1, RASIP1, LYL1, HHEX, ADGRG1, PTK7, COL8A1	214	606	20379	2.67144	0.89918	0.15291	0.152419
GOTERM_BP_FAT	GO:0050807~regulation of synapse organization	13	5.30612	0.00102783	CNTNAP1, PTPRO, FAM107A, NRXN2, PRICKLE1, KLK8, ZDHHC15, DNM3, FLRT2, SPARCL1, NEFL, ADGRL4, DACT1	214	398	20379	3.11049	0.970585	0.206843	0.20618
GOTERM_BP_FAT	GO:0072359~circulatory system development	24	9.79592	0.00109035	EPHA5, EGR1, COL18A1, CALCRL, ACE, EPAS1, ELN, PIK3R3, CLEC14A, PRDM1, PRICKLE1, PKD1, RASIP1, LYL1, HHEX, ADGRG1, FLRT2, PTK7, TMEM204, TNNT2, SH3PXD2B, PDCD4, COL8A1, DCHS1	214	1090	20379	2.09678	0.976266	0.206843	0.20618
GOTERM_BP_FAT	GO:0043086~negative regulation of catalytic activity	14	5.71429	0.00120047	SERPINB10, NQO1, CSTA2, RGS14, PTPRO, HPN, ADARB1, RASIP1, STFA2, STFA3, HHEX, DEPTOR, PDCD4, CSTDC4	214	462	20379	2.88573	0.983737	0.206843	0.20618
GOTERM_BP_FAT	GO:0051248~negative regulation of protein metabolic process	21	8.57143	0.00122342	SERPINB10, NQO1, BTG2, CSTA2, RGS14, DAPK1, PTPRO, FBLN1, PLAT, ADARB1, NMNAT2, FRY, AGER, RASIP1, STFA2, STFA3, PER2, HHEX, DEPTOR, PDCD4, CSTDC4	214	898	20379	2.22696	0.98497	0.206843	0.20618
GOTERM_BP_FAT	GO:0050803~regulation of synapse structure or activity	13	5.30612	0.00125701	CNTNAP1, PTPRO, FAM107A, NRXN2, PRICKLE1, KLK8, ZDHHC15, DNM3, FLRT2, SPARCL1, NEFL, ADGRL4, DACT1	214	407	20379	3.04171	0.986607	0.206843	0.20618
GOTERM_BP_FAT	GO:0065008~regulation of biological quality	55	22.449	0.00126676	CNTNAP1, ELN, PTPRO, FAM107A, PLAT, PKD1, CHRDL1, C1QTNF3, D7ERTD443E, DEPTOR, CES2E, NEFL, SYNPO, DACT1, BOK, EPHA5, KCND1, KCND3, CACNA2D2, ZDHHC15, ANO3, DNM3, TNNT2, SPARCL1, PLCB1, KANK3, PTGFR, SLC24A1, RGS14, NPR1, EPAS1, HPN, LTBP4, NRXN2, FBLN1, PRICKLE1, NOD2, AGER, KLK8, RASIP1, FLRT2, NPTX1, SCN3A, CCR10, EGR1, ACE, ATP8B1, SLC4A11, PER2, CYP24A1, PER3, TSPAN18, CCDC88C, CYP1A1, ADGRL4	214	3467	20379	1.5107	0.987047	0.206843	0.20618
GOTERM_BP_FAT	GO:0009888~tissue development	37	15.102	0.00139829	COL18A1, BTG2, CNTNAP1, EPAS1, ELN, PTPRO, HPN, ADARB1, KRT87, PRDM1, PRICKLE1, PKD1, RASIP1, HHEX, HLX, GSC, SH3PXD2B, DACT1, EGR1, CSTA2, RNASE10, ITGA2, BGN, DYRK1B, KLHL3, STFA2, STFA3, CAMSAP3, PTK7, MMP15, TNNT2, CCDC88C, PDCD4, CYP1A1, COL8A1, DCHS1, CSTDC4	214	2056	20379	1.71375	0.991754	0.212014	0.211334
GOTERM_BP_FAT	GO:0007166~cell surface receptor signaling pathway	38	15.5102	0.00144352	ZFP423, CALCRL, EPHA10, RGS14, NPR1, LTBP4, PIK3R3, PLAT, CLEC14A, NOD2, PRICKLE1, PKD1, AGER, CHRDL1, HHEX, ADGRG1, FLRT2, THPO, GSC, CCR10, BOK, DACT1, EPHA5, EGR1, SRMS, TSLP, DAPK1, TGFB3, ITGA2, IL16, DISP2, PTK7, CCDC88C, PDCD4, CFAP58, CD247, ADGRL4, PLCB1	214	2136	20379	1.69415	0.992941	0.212014	0.211334
GOTERM_BP_FAT	GO:0044092~negative regulation of molecular function	19	7.7551	0.00149396	SERPINB10, NQO1, CSTA2, RGS14, PTPRO, HPN, NOD2, ADARB1, RASIP1, STFA2, STFA3, PER2, HHEX, DEPTOR, TNNT2, PDCD4, CSTDC4, CD200, DACT1	214	782	20379	2.31375	0.994063	0.212014	0.211334
GOTERM_BP_FAT	GO:1901698~response to nitrogen compound	26	10.6122	0.00154574	LY6C2, BTG2, EPHA10, CREM, PIK3R3, NOD2, AGER, LY6C1, HHEX, NEFL, EPHA5, EGR1, NQO1, ACE, ITGA2, FBXO2, SERPINA3M, SERPINA3N, SERPINA3I, CYP24A1, PDCD4, LY6A, LPIN1, PLCB1, LY6G, LY6F	214	1259	20379	1.9666	0.995031	0.212014	0.211334
GOTERM_BP_FAT	GO:0035239~tube morphogenesis	19	7.7551	0.00174155	EPHA5, COL18A1, CALCRL, ACE, EPAS1, PIK3R3, KLHL3, CLEC14A, PRDM1, PRICKLE1, PKD1, RASIP1, HHEX, ADGRG1, PTK7, HLX, COL8A1, DCHS1, DACT1	214	793	20379	2.28165	0.997464	0.229684	0.228947
GOTERM_BP_FAT	GO:0010605~negative regulation of macromolecule metabolic process	49	20	0.00200799	BTG2, PTPRO, PLAT, ADARB1, PRDM1, FRY, C1QTNF3, ENDOU, HHEX, DEPTOR, PGLYRP1, ZFP366, DACT1, CSTA2, DAPK1, SOX12, CBFA2T3, TLE6, PLCB1, CSTDC4, SERPINB10, ZFP423, RGS14, EPAS1, CREM, FBLN1, PRICKLE1, NOD2, AGER, RASIP1, GLIS1, GSC, NQO1, EGR1, ACE, ATP8B1, TGFB3, NMNAT2, STFA2, STFA3, PER2, PER3, BCL6B, PDCD4, SIGLEC1, LPIN1, CD200, HSPA1A, MXD4	214	3047	20379	1.53141	0.998984	0.25057	0.249767
GOTERM_BP_FAT	GO:0009725~response to hormone	22	8.97959	0.00204607	EPHA5, PTGFR, EGR1, NQO1, BTG2, ACE, EPHA10, TGFB3, ITGA2, HPN, FAM107A, PIK3R3, SERPINA3M, SERPINA3N, SERPINA3I, HHEX, CYP24A1, PDCD4, NEFL, LPIN1, PLCB1, ZFP366	214	1006	20379	2.08254	0.999109	0.25057	0.249767
GOTERM_BP_FAT	GO:0051128~regulation of cellular component organization	45	18.3673	0.00230199	CNTNAP1, ELN, PTPRO, HPN, FAM107A, NRXN2, NOD2, PRICKLE1, PKD1, AGER, KLK8, RASIP1, D7ERTD443E, FLRT2, SH3PXD2B, NEFL, BMF, SYNPO, BOK, DACT1, EPHA5, ACE, ATP8B1, BIK, TGFB3, ITGA2, SYT13, SNCAIP, ZDHHC15, CAMSAP3, PER2, DNM3, ACAP3, BST1, MEX3B, KIF26A, PTK7, NOVA2, CCDC88C, SPARCL1, PI16, ADGRL4, PLCB1, HSPA1A, KANK3	214	2745	20379	1.56113	0.99963	0.26065	0.259813
GOTERM_BP_FAT	GO:0048646~anatomical structure formation involved in morphogenesis	23	9.38776	0.00237851	EPHA5, COL18A1, CNTNAP1, CALCRL, ACE, ATP8B1, EPAS1, ITGA2, TNFSF13, DYRK1B, PIK3R3, CLEC14A, PRICKLE1, PKD1, RASIP1, HHEX, ADGRG1, PTK7, MMP15, TNNT2, GSC, COL8A1, DCHS1	214	1088	20379	2.01311	0.999716	0.26065	0.259813
GOTERM_BP_FAT	GO:0009743~response to carbohydrate	9	3.67347	0.00239443	EGR1, NQO1, CALCRL, ACE, ITGA2, NPTX1, PLCB1, AGER, MAP2K6	214	222	20379	3.86063	0.999731	0.26065	0.259813
GOTERM_BP_FAT	GO:0035295~tube development	23	9.38776	0.00243243	EPHA5, COL18A1, CALCRL, ACE, RNASE10, TGFB3, EPAS1, PIK3R3, KLHL3, CLEC14A, PRDM1, PRICKLE1, PKD1, RASIP1, HHEX, ADGRG1, PTK7, HLX, GSC, CYP1A1, COL8A1, DCHS1, DACT1	214	1090	20379	2.00942	0.999764	0.26065	0.259813
GOTERM_BP_FAT	GO:0051336~regulation of hydrolase activity	16	6.53061	0.00255075	SERPINB10, EPHA5, CSTA2, PRR7, RGS14, DAPK1, HPN, AGER, RASIP1, STFA2, PSMB9, STFA3, MEX3B, CSTDC4, CD200, BOK	214	627	20379	2.43009	0.999843	0.265046	0.264196
GOTERM_BP_FAT	GO:0043434~response to peptide hormone	14	5.71429	0.00284693	EPHA5, EGR1, BTG2, ACE, EPHA10, PIK3R3, SERPINA3M, SERPINA3N, SERPINA3I, HHEX, CYP24A1, NEFL, LPIN1, PLCB1	214	510	20379	2.61413	0.999943	0.282112	0.281207
GOTERM_BP_FAT	GO:0042127~regulation of cell population proliferation	34	13.8776	0.00287953	PTGFR, COL18A1, BTG2, CALCRL, NPR1, HPN, FBLN1, ADARB1, NOD2, PRDM1, GRPR, AGER, RASIP1, HHEX, ADGRG1, CD1D1, THPO, HLX, BOK, ZBTB7C, EGR1, ACE, TSLP, TGFB3, ITGA2, FBXO2, TNFSF13, CBFA2T3, PER2, BST1, BCL6B, PDCD4, CD200, HSPA1A	214	1914	20379	1.69163	0.999949	0.282112	0.281207
GOTERM_BP_FAT	GO:0018149~peptide cross-linking	4	1.63265	0.0030416	CSTA2, CSTDC4, STFA2, STFA3	214	28	20379	13.6041	0.999971	0.289712	0.288783
GOTERM_BP_FAT	GO:0007167~enzyme-linked receptor protein signaling pathway	16	6.53061	0.00336562	EPHA5, EGR1, SRMS, EPHA10, RGS14, NPR1, TGFB3, LTBP4, PIK3R3, PLAT, CLEC14A, PRICKLE1, CHRDL1, FLRT2, PDCD4, PLCB1	214	646	20379	2.35861	0.99999	0.3043	0.303323
GOTERM_BP_FAT	GO:0120036~plasma membrane bounded cell projection organization	26	10.6122	0.00337223	BTG2, CNTNAP1, ZFP423, EPHA10, PTPRO, BICDL1, ADARB1, PRICKLE1, FRY, AGER, KLK8, ALCAM, FLRT2, CCDC96, NEFL, NPTX1, DACT1, EPHA5, TGFB3, FHDC1, CAMSAP3, DNM3, GPRIN3, CCDC88C, CFAP58, LPIN1	214	1335	20379	1.85465	0.999991	0.3043	0.303323
GOTERM_BP_FAT	GO:0099173~postsynapse organization	7	2.85714	0.00357424	EPHA5, CNTNAP1, NEFL, NRXN2, NPTX1, PRICKLE1, CHRDL1	214	140	20379	4.76145	0.999995	0.314258	0.31325
GOTERM_BP_FAT	GO:0030162~regulation of proteolysis	16	6.53061	0.00411229	SERPINB10, CSTA2, PRR7, DAPK1, HPN, PLAT, PRICKLE1, PKD1, AGER, CBFA2T3, STFA2, PSMB9, STFA3, CSTDC4, HSPA1A, BOK	214	660	20379	2.30858	0.999999	0.348801	0.347682
GOTERM_BP_FAT	GO:0009605~response to external stimulus	39	15.9184	0.00418222	PTGFR, BTG2, PTPRO, HPN, NRXN2, NOD2, PRDM1, GRPR, PKD1, ADAMTS4, C4A, CD1D1, FLRT2, STAB1, PGLYRP1, CCR10, NQO1, SLC15A2, SRMS, ACE, TSLP, DAPK1, RNASE10, GBP9, ITGA2, IL16, SERPINA3N, MSMP, RNASE1, PSMB9, ANO3, PER2, PER3, NEURL3, TNNT2, PDCD4, PCYOX1L, CYP1A1, LY6A	214	2352	20379	1.57905	0.999999	0.348801	0.347682
GOTERM_BP_FAT	GO:0007399~nervous system development	39	15.9184	0.00427228	BTG2, CNTNAP1, ZFP423, EPHA10, PTPRO, NRXN2, BICDL1, ADARB1, PRDM1, PRICKLE1, FRY, PKD1, AGER, KLK8, CHRDL1, HHEX, ADGRG1, ALCAM, FLRT2, HLX, GSC, NEFL, NPTX1, BAHCC1, BOK, DACT1, EPHA5, ATP8B1, SOX12, CAMSAP3, DNM3, GPRIN3, ACAP3, KIF26A, PTK7, NOVA2, DCHS1, PLCB1, KDM7A	214	2355	20379	1.57704	1	0.348801	0.347682
GOTERM_BP_FAT	GO:0099536~synaptic signaling	13	5.30612	0.00440352	LY6C2, PRR7, KCND3, NRXN2, PLAT, ADARB1, SYT13, CHRDL1, LY6C1, LY6A, PLCB1, LY6G, LY6F	214	475	20379	2.60627	1	0.351155	0.350029
GOTERM_BP_FAT	GO:1901700~response to oxygen-containing compound	35	14.2857	0.00530793	LY6C2, PTGFR, COL18A1, BTG2, CALCRL, EPHA10, CREM, PIK3R3, NOD2, AGER, LY6C1, HHEX, NEFL, NPTX1, MAP2K6, EPHA5, EGR1, NQO1, ACE, DAPK1, TGFB3, ITGA2, SERPINA3M, SERPINA3N, SERPINA3I, CYP24A1, PTK7, MMP15, PDCD4, CYP1A1, LY6A, LPIN1, PLCB1, LY6G, LY6F	214	2070	20379	1.61015	1	0.413656	0.412329
GOTERM_BP_FAT	GO:0048565~digestive tract development	7	2.85714	0.00550248	TGFB3, HLX, CYP1A1, DCHS1, PRDM1, PKD1, DACT1	214	153	20379	4.35688	1	0.419289	0.417944
GOTERM_BP_FAT	GO:0030030~cell projection organization	26	10.6122	0.00562861	BTG2, CNTNAP1, ZFP423, EPHA10, PTPRO, BICDL1, ADARB1, PRICKLE1, FRY, AGER, KLK8, ALCAM, FLRT2, CCDC96, NEFL, NPTX1, DACT1, EPHA5, TGFB3, FHDC1, CAMSAP3, DNM3, GPRIN3, CCDC88C, CFAP58, LPIN1	214	1390	20379	1.78126	1	0.419576	0.41823
GOTERM_BP_FAT	GO:0034329~cell junction assembly	10	4.08163	0.00596519	DNM3, CNTNAP1, ITGA2, CLDN34C1, PTPRO, NRXN2, NPTX1, SAMT1B, SAMT1, THSD1	214	314	20379	3.03277	1	0.435205	0.433809
GOTERM_BP_FAT	GO:0048666~neuron development	21	8.57143	0.00618752	EPHA5, BTG2, CNTNAP1, EPHA10, ATP8B1, PTPRO, BICDL1, ADARB1, PRDM1, PRICKLE1, FRY, AGER, KLK8, CAMSAP3, GPRIN3, ALCAM, FLRT2, NOVA2, NEFL, NPTX1, DACT1	214	1036	20379	1.93032	1	0.442021	0.440603
GOTERM_BP_FAT	GO:1901615~organic hydroxy compound metabolic process	13	5.30612	0.00654817	NQO1, ISYNA1, ATP8B1, NPR1, EPAS1, CYP4F40, SNCAIP, PER2, CYP24A1, CES2E, ALDH3B1, CYP1A1, PLCB1	214	500	20379	2.47595	1	0.452776	0.451323
GOTERM_BP_FAT	GO:0052547~regulation of peptidase activity	10	4.08163	0.00668922	SERPINB10, CSTA2, PRR7, DAPK1, CSTDC4, AGER, STFA2, PSMB9, BOK, STFA3	214	320	20379	2.97591	1	0.452776	0.451323
GOTERM_BP_FAT	GO:0097106~postsynaptic density organization	4	1.63265	0.0067342	CNTNAP1, NRXN2, NPTX1, PRICKLE1	214	37	20379	10.295	1	0.452776	0.451323
GOTERM_BP_FAT	GO:0031175~neuron projection development	18	7.34694	0.00759916	EPHA5, BTG2, CNTNAP1, EPHA10, PTPRO, BICDL1, ADARB1, PRICKLE1, FRY, AGER, KLK8, CAMSAP3, GPRIN3, ALCAM, FLRT2, NEFL, NPTX1, DACT1	214	844	20379	2.03095	1	0.498859	0.497259
GOTERM_BP_FAT	GO:0032642~regulation of chemokine production	6	2.44898	0.00775072	EGR1, C1QTNF3, TSLP, IL16, NOD2, AGER	214	117	20379	4.88354	1	0.498859	0.497259
GOTERM_BP_FAT	GO:0051241~negative regulation of multicellular organismal process	24	9.79592	0.00785604	BTG2, ZFP423, CALCRL, TGFB3, PTPRO, HPN, GPR55, FBLN1, NOD2, PRICKLE1, AGER, C1QTNF3, HHEX, HLX, NOVA2, STAB1, PDCD4, E2F2, SIGLEC1, PI16, LPIN1, PGLYRP1, CD200, MAP2K6	214	1279	20379	1.78694	1	0.498859	0.497259
GOTERM_BP_FAT	GO:0044706~multi-multicellular organism process	9	3.67347	0.00853269	ENDOU, ACE, TGFB3, ITGA2, SH3PXD2B, CYP1A1, FBLN1, PRDM1, TLE6	214	275	20379	3.11658	1	0.520263	0.518594
GOTERM_BP_FAT	GO:0010563~negative regulation of phosphorus metabolic process	11	4.4898	0.00877879	HHEX, DEPTOR, RGS14, HPN, PTPRO, PDCD4, FBLN1, ADARB1, AGER, CBFA2T3, RASIP1	214	394	20379	2.65868	1	0.520263	0.518594
GOTERM_BP_FAT	GO:0045936~negative regulation of phosphate metabolic process	11	4.4898	0.00877879	HHEX, DEPTOR, RGS14, HPN, PTPRO, PDCD4, FBLN1, ADARB1, AGER, CBFA2T3, RASIP1	214	394	20379	2.65868	1	0.520263	0.518594
GOTERM_BP_FAT	GO:0055123~digestive system development	7	2.85714	0.00880001	TGFB3, HLX, CYP1A1, DCHS1, PRDM1, PKD1, DACT1	214	169	20379	3.9444	1	0.520263	0.518594
GOTERM_BP_FAT	GO:0030182~neuron differentiation	24	9.79592	0.00936891	EPHA5, BTG2, CNTNAP1, EPHA10, ATP8B1, PTPRO, BICDL1, ADARB1, PRDM1, PRICKLE1, SOX12, FRY, AGER, KLK8, CHRDL1, CAMSAP3, GPRIN3, ALCAM, FLRT2, NOVA2, NEFL, NPTX1, BAHCC1, DACT1	214	1299	20379	1.75943	1	0.544508	0.542761
GOTERM_BP_FAT	GO:0009628~response to abiotic stimulus	25	10.2041	0.00960966	COL18A1, BTG2, RGS14, EPAS1, HPN, NRXN2, PLAT, PRICKLE1, PKD1, AGER, D7ERTD443E, BMF, SYNPO, EGR1, NQO1, ACE, TGFB3, ITGA2, SLC4A11, CBFA2T3, ANO3, PER2, PER3, CYP1A1, HSPA1A	214	1377	20379	1.72892	1	0.546258	0.544505
GOTERM_BP_FAT	GO:0071322~cellular response to carbohydrate stimulus	6	2.44898	0.00982632	CALCRL, ACE, NPTX1, PLCB1, AGER, MAP2K6	214	124	20379	4.60785	1	0.546258	0.544505
GOTERM_BP_FAT	GO:0009719~response to endogenous stimulus	26	10.6122	0.00987693	PTGFR, BTG2, EPHA10, HPN, FAM107A, LTBP4, PIK3R3, CHRDL1, HHEX, FLRT2, NEFL, ZFP366, EPHA5, EGR1, NQO1, ACE, KCND3, TGFB3, ITGA2, SERPINA3M, SERPINA3N, SERPINA3I, CYP24A1, PDCD4, LPIN1, PLCB1	214	1456	20379	1.70052	1	0.546258	0.544505
GOTERM_BP_FAT	GO:0030178~negative regulation of Wnt signaling pathway	7	2.85714	0.0102894	EGR1, GSC, CCDC88C, PTPRO, PRICKLE1, TLE6, DACT1	214	175	20379	3.80916	1	0.549529	0.547766
GOTERM_BP_FAT	GO:0048699~generation of neurons	25	10.2041	0.0103571	BTG2, CNTNAP1, EPHA10, PTPRO, BICDL1, ADARB1, PRDM1, PRICKLE1, FRY, AGER, KLK8, CHRDL1, ALCAM, FLRT2, NEFL, NPTX1, BAHCC1, DACT1, EPHA5, ATP8B1, SOX12, CAMSAP3, GPRIN3, ACAP3, NOVA2	214	1386	20379	1.71769	1	0.549529	0.547766
GOTERM_BP_FAT	GO:0070365~hepatocyte differentiation	3	1.22449	0.0104387	HHEX, ITGA2, CYP1A1	214	15	20379	19.0458	1	0.549529	0.547766
GOTERM_BP_FAT	GO:0050890~cognition	11	4.4898	0.0106288	EGR1, BTG2, RGS14, FAM107A, NRXN2, SYNPO, PLCB1, GRPR, TMPRSS11E, AGER, KLK8	214	406	20379	2.5801	1	0.549529	0.547766
GOTERM_BP_FAT	GO:0007267~cell-cell signaling	16	6.53061	0.0107374	LY6C2, PRR7, KCND3, LTBP4, NRXN2, PLAT, ADARB1, SYT13, CHRDL1, LY6C1, GJB4, STAB1, LY6A, PLCB1, LY6G, LY6F	214	736	20379	2.0702	1	0.549529	0.547766
GOTERM_BP_FAT	GO:0010646~regulation of cell communication	56	22.8571	0.0111892	PTPRO, FAM107A, PLAT, CHRDL1, C1QTNF3, HHEX, DEPTOR, NEFL, ZFP366, SYNPO, DACT1, BOK, EPHA5, SLC15A2, DAPK1, ITGA2, FBXO2, CACNA2D2, TLE6, ARHGEF3, PLCB1, SLC24A1, ZFP423, RGS14, NPR1, NRXN2, FBLN1, PRICKLE1, NOD2, AGER, RASIP1, ADGRG1, THPO, TMEM204, GSC, BMF, IGFBP6, MAP2K6, HIPK4, EGR1, ACE, SRMS, TSLP, TGFB3, GPR55, DDIT4L, SYT13, SNCAIP, PER2, BST1, KIF26A, PTK7, CCDC88C, PDCD4, SIGLEC1, KCT…	214	3926	20379	1.35833	1	0.558859	0.557066
GOTERM_BP_FAT	GO:0022008~neurogenesis	28	11.4286	0.0114134	BTG2, CNTNAP1, EPHA10, PTPRO, BICDL1, ADARB1, PRDM1, PRICKLE1, FRY, AGER, KLK8, CHRDL1, ADGRG1, ALCAM, FLRT2, NEFL, NPTX1, BAHCC1, BOK, DACT1, EPHA5, ATP8B1, SOX12, CAMSAP3, GPRIN3, ACAP3, NOVA2, DCHS1	214	1628	20379	1.63784	1	0.558859	0.557066
GOTERM_BP_FAT	GO:0099084~postsynaptic specialization organization	4	1.63265	0.0115716	CNTNAP1, NRXN2, NPTX1, PRICKLE1	214	45	20379	8.4648	1	0.558859	0.557066
GOTERM_BP_FAT	GO:0032735~positive regulation of interleukin-12 production	4	1.63265	0.0115716	IL16, NOD2, PLCB1, AGER	214	45	20379	8.4648	1	0.558859	0.557066
GOTERM_BP_FAT	GO:0006469~negative regulation of protein kinase activity	7	2.85714	0.0117749	HHEX, DEPTOR, RGS14, PTPRO, PDCD4, ADARB1, RASIP1	214	180	20379	3.70335	1	0.560778	0.558979
GOTERM_BP_FAT	GO:0030855~epithelial cell differentiation	16	6.53061	0.012302	COL18A1, CSTA2, RNASE10, EPAS1, ITGA2, PTPRO, KRT87, PRDM1, STFA2, STFA3, CAMSAP3, HHEX, PTK7, CCDC88C, CYP1A1, CSTDC4	214	748	20379	2.03698	1	0.577857	0.576003
GOTERM_BP_FAT	GO:0032722~positive regulation of chemokine production	5	2.04082	0.0126497	EGR1, TSLP, IL16, NOD2, AGER	214	86	20379	5.53657	1	0.584877	0.583
GOTERM_BP_FAT	GO:0099170~postsynaptic modulation of chemical synaptic transmission	4	1.63265	0.0130236	FBXO2, NEFL, SYNPO, PLCB1	214	47	20379	8.10459	1	0.584877	0.583
GOTERM_BP_FAT	GO:0060429~epithelium development	24	9.79592	0.0131081	COL18A1, CSTA2, RNASE10, EPAS1, ITGA2, PTPRO, HPN, KLHL3, KRT87, PRDM1, PRICKLE1, PKD1, RASIP1, STFA2, STFA3, CAMSAP3, HHEX, PTK7, GSC, CCDC88C, CYP1A1, DCHS1, CSTDC4, DACT1	214	1339	20379	1.70687	1	0.584877	0.583
GOTERM_BP_FAT	GO:0050790~regulation of catalytic activity	23	9.38776	0.0131716	SERPINB10, EPHA5, NQO1, CSTA2, PRR7, RGS14, DAPK1, PTPRO, HPN, ADARB1, AGER, RASIP1, STFA2, PSMB9, STFA3, HHEX, MEX3B, DEPTOR, PDCD4, CSTDC4, CD200, BOK, MAP2K6	214	1264	20379	1.73281	1	0.584877	0.583
GOTERM_BP_FAT	GO:0048514~blood vessel morphogenesis	12	4.89796	0.0133043	EPHA5, COL18A1, HHEX, ADGRG1, CALCRL, ACE, EPAS1, COL8A1, PIK3R3, CLEC14A, PRDM1, RASIP1	214	484	20379	2.36105	1	0.584877	0.583
GOTERM_BP_FAT	GO:1901701~cellular response to oxygen-containing compound	25	10.2041	0.0136192	LY6C2, PTGFR, BTG2, CALCRL, EPHA10, PIK3R3, NOD2, AGER, LY6C1, NPTX1, MAP2K6, EPHA5, EGR1, NQO1, ACE, DAPK1, ITGA2, CYP24A1, PTK7, PDCD4, LY6A, LPIN1, PLCB1, LY6G, LY6F	214	1420	20379	1.67657	1	0.591141	0.589245
GOTERM_BP_FAT	GO:0031400~negative regulation of protein modification process	11	4.4898	0.0148904	PER2, HHEX, DEPTOR, RGS14, PTPRO, PDCD4, FBLN1, ADARB1, FRY, AGER, RASIP1	214	428	20379	2.44747	1	0.633763	0.63173
GOTERM_BP_FAT	GO:0044087~regulation of cellular component biogenesis	21	8.57143	0.0150799	ACE, ATP8B1, TGFB3, BIK, ELN, FAM107A, NRXN2, PRICKLE1, SNCAIP, RASIP1, CAMSAP3, DNM3, D7ERTD443E, FLRT2, SH3PXD2B, BMF, ADGRL4, SYNPO, HSPA1A, KANK3, DACT1	214	1130	20379	1.76974	1	0.633763	0.63173
GOTERM_BP_FAT	GO:0010558~negative regulation of macromolecule biosynthetic process	38	15.5102	0.0151556	BTG2, ZFP423, EPAS1, CREM, FBLN1, PLAT, ADARB1, NOD2, PRDM1, PRICKLE1, AGER, GLIS1, ENDOU, C1QTNF3, HHEX, GSC, ZFP366, PGLYRP1, DACT1, EGR1, ACE, DAPK1, ATP8B1, TGFB3, NMNAT2, SOX12, CBFA2T3, TLE6, PER2, PER3, BCL6B, PDCD4, SIGLEC1, LPIN1, PLCB1, CD200, HSPA1A, MXD4	214	2470	20379	1.46506	1	0.633763	0.63173
GOTERM_BP_FAT	GO:0001525~angiogenesis	10	4.08163	0.0153913	EPHA5, COL18A1, ADGRG1, CALCRL, ACE, EPAS1, COL8A1, PIK3R3, CLEC14A, RASIP1	214	367	20379	2.59479	1	0.635285	0.633247
GOTERM_BP_FAT	GO:0009890~negative regulation of biosynthetic process	39	15.9184	0.0155831	BTG2, ISYNA1, ZFP423, EPAS1, CREM, FBLN1, PLAT, ADARB1, NOD2, PRDM1, PRICKLE1, AGER, GLIS1, ENDOU, C1QTNF3, HHEX, GSC, ZFP366, PGLYRP1, DACT1, EGR1, ACE, DAPK1, ATP8B1, TGFB3, NMNAT2, SOX12, CBFA2T3, TLE6, PER2, PER3, BCL6B, PDCD4, SIGLEC1, LPIN1, PLCB1, CD200, HSPA1A, MXD4	214	2557	20379	1.45246	1	0.635285	0.633247
GOTERM_BP_FAT	GO:0099175~regulation of postsynapse organization	7	2.85714	0.0157478	DNM3, FLRT2, FAM107A, NRXN2, PRICKLE1, ZDHHC15, DACT1	214	192	20379	3.47189	1	0.635285	0.633247
GOTERM_BP_FAT	GO:0033673~negative regulation of kinase activity	7	2.85714	0.0161135	HHEX, DEPTOR, RGS14, PTPRO, PDCD4, ADARB1, RASIP1	214	193	20379	3.4539	1	0.638075	0.636029
GOTERM_BP_FAT	GO:0090090~negative regulation of canonical Wnt signaling pathway	6	2.44898	0.0163873	EGR1, CCDC88C, PTPRO, PRICKLE1, TLE6, DACT1	214	141	20379	4.0523	1	0.638075	0.636029
GOTERM_BP_FAT	GO:0080154~regulation of fertilization	3	1.22449	0.0165413	RNASE10, PLAT, PLCB1	214	19	20379	15.0362	1	0.638075	0.636029
GOTERM_BP_FAT	GO:0031399~regulation of protein modification process	23	9.38776	0.0165613	EGR1, ACE, TSLP, RGS14, EPAS1, FBXO2, PTPRO, FAM107A, PIK3R3, FBLN1, NOD2, ADARB1, PRICKLE1, FRY, AGER, RASIP1, PER2, BST1, HHEX, DEPTOR, THPO, PDCD4, MAP2K6	214	1292	20379	1.69525	1	0.638075	0.636029
GOTERM_BP_FAT	GO:0023051~regulation of signaling	55	22.449	0.0168173	PTPRO, FAM107A, PLAT, CHRDL1, C1QTNF3, HHEX, DEPTOR, NEFL, ZFP366, SYNPO, DACT1, BOK, EPHA5, SLC15A2, DAPK1, FBXO2, CACNA2D2, TLE6, ARHGEF3, PLCB1, SLC24A1, ZFP423, RGS14, NPR1, NRXN2, FBLN1, PRICKLE1, NOD2, AGER, RASIP1, ADGRG1, THPO, TMEM204, GSC, BMF, IGFBP6, MAP2K6, HIPK4, EGR1, ACE, SRMS, TSLP, TGFB3, GPR55, DDIT4L, SYT13, SNCAIP, PER2, BST1, KIF26A, PTK7, CCDC88C, PDCD4, SIGLEC1, KCTD12B	214	3924	20379	1.33476	1	0.640739	0.638683
GOTERM_BP_FAT	GO:0050804~modulation of chemical synaptic transmission	16	6.53061	0.0173518	EGR1, SLC24A1, ACE, RGS14, FBXO2, FAM107A, CACNA2D2, NRXN2, PLAT, SYT13, SNCAIP, AGER, CHRDL1, NEFL, PLCB1, SYNPO	214	780	20379	1.95341	1	0.653447	0.651351
GOTERM_BP_FAT	GO:0099177~regulation of trans-synaptic signaling	16	6.53061	0.017532	EGR1, SLC24A1, ACE, RGS14, FBXO2, FAM107A, CACNA2D2, NRXN2, PLAT, SYT13, SNCAIP, AGER, CHRDL1, NEFL, PLCB1, SYNPO	214	781	20379	1.95091	1	0.653447	0.651351
GOTERM_BP_FAT	GO:0009887~animal organ morphogenesis	21	8.57143	0.0188045	TGFB3, ITGA2, ELN, HPN, KLHL3, ADARB1, PRDM1, PRICKLE1, SOX12, PKD1, FLI1, HHEX, FLRT2, PTK7, HLX, TNNT2, GSC, SH3PXD2B, PDCD4, COL8A1, DCHS1	214	1156	20379	1.72994	1	0.693341	0.691116
GOTERM_BP_FAT	GO:0070887~cellular response to chemical stimulus	37	15.102	0.0196861	LY6C2, PTGFR, BTG2, CALCRL, EPHA10, EPAS1, PTPRO, CYP2AB1, FAM107A, PIK3R3, NOD2, AGER, LY6C1, ALDH3B1, AOX1, NPTX1, SCN3A, CCR10, MAP2K6, EPHA5, EGR1, NQO1, ACE, DAPK1, ITGA2, SLC4A11, IL16, MSMP, CYP24A1, PTK7, PDCD4, CYP1A1, LY6A, LPIN1, PLCB1, LY6G, LY6F	214	2433	20379	1.4482	1	0.718123	0.715819
GOTERM_BP_FAT	GO:0001818~negative regulation of cytokine production	9	3.67347	0.0201475	C1QTNF3, TGFB3, PDCD4, FBLN1, NOD2, SIGLEC1, PGLYRP1, AGER, CD200	214	321	20379	2.66997	1	0.723646	0.721325
GOTERM_BP_FAT	GO:0048660~regulation of smooth muscle cell proliferation	7	2.85714	0.0205371	EGR1, CALCRL, NPR1, TGFB3, ITGA2, PDCD4, AGER	214	204	20379	3.26766	1	0.723646	0.721325
GOTERM_BP_FAT	GO:0001933~negative regulation of protein phosphorylation	9	3.67347	0.0206372	HHEX, DEPTOR, RGS14, PTPRO, PDCD4, FBLN1, ADARB1, AGER, RASIP1	214	323	20379	2.65344	1	0.723646	0.721325
GOTERM_BP_FAT	GO:1901699~cellular response to nitrogen compound	15	6.12245	0.0206816	EPHA5, LY6C2, EGR1, ACE, EPHA10, PIK3R3, NOD2, AGER, LY6C1, CYP24A1, LY6A, LPIN1, PLCB1, LY6G, LY6F	214	726	20379	1.96754	1	0.723646	0.721325
GOTERM_BP_FAT	GO:0000122~negative regulation of transcription by RNA polymerase II	19	7.7551	0.0211835	EGR1, BTG2, EPAS1, CREM, PRDM1, SOX12, CBFA2T3, TLE6, GLIS1, PER2, HHEX, PER3, GSC, BCL6B, LPIN1, ZFP366, MXD4, HSPA1A, DACT1	214	1020	20379	1.77387	1	0.727654	0.72532
GOTERM_BP_FAT	GO:0061061~muscle structure development	13	5.30612	0.0213222	EGR1, BTG2, CNTNAP1, EPAS1, ELN, CACNA2D2, DYRK1B, ADARB1, PRICKLE1, TMEM204, HLX, TNNT2, GSC	214	590	20379	2.09827	1	0.727654	0.72532

## Sheet: Table S5
Supplemental Table S5. Gene Ontology analysis of upregulated genes in MS1 cells expressing YT. DAVID gene ontology of upregulated genes in dox treated YT cells compared to RFP with adjusted p <0.05 and log fold change > 1 (1,117 genes).
Category	Term	Count	%	PValue	Genes	List Total	Pop Hits	Pop Total	Fold Enrichment	Bonferroni	Benjamini	FDR
GOTERM_BP_FAT	GO:0051240~positive regulation of multicellular organismal process	158	14.5622	7.31307e-13	SEMA5A, ATP8A2, CSF1, CLSTN3, IFI213, SERPINE1, RORA, CELSR1, CELSR3, ICAM1, FCNA, NPPB, GRIP1, LGALS3, NPPA, LIPG, PIM1, ENPP2, CCN4, CCN2, LGALS9, CCN1, TGM2, PLS1, ARRDC4, CCBE1, PDGFRA, RSAD2, PRKCB, S100A1, DIO2, NPY1R, PGF, EREG, SYTL2, SAP30, ACE2, SPINT1, FCGR4, DDIT3, ADGRB1, TRIM15, CFTR, OPTN, GRIA1, NOTCH2, CD274, SPTBN4, BEX1, PKDCC, CRABP2, SLC1A1, GATA3, TTBK1, INAVA, EFNB2, FLRT3,…	925	1964	20379	1.77238	5.17032e-09	5.17034e-09	4.87635e-09
GOTERM_BP_FAT	GO:0009605~response to external stimulus	179	16.4977	1.91961e-12	SEMA5A, IFITM1, ATP8A2, CSF1, NCF2, IFI213, SERPINE1, PRF1, PKD2L1, IFIT1, IFIT3, CXCL16, FCNA, NPPB, LGALS3, HPGDS, DMBT1, CCRL2, PIM1, ENPP2, LGALS9, CCN1, ZP3R, CD96, PDGFRA, RSAD2, DIO2, IFIT1BL1, IFIT1BL2, RAB32, CACNB4, HOXB9, BIN2, JAML, SLPI, MAPKAPK3, FCGR4, ADGRB1, CMPK2, TRIM15, MASP1, TRIM10, OPTN, ABCG2, NOTCH2, CD274, LYZ2, SLC1A1, LYZ1, GATA3, ADH7, KNG2, KNG1, INAVA, C2, EFNB2, TR…	925	2352	20379	1.67671	1.35714e-08	6.78582e-09	6.39998e-09
GOTERM_BP_FAT	GO:0030334~regulation of cell migration	99	9.12442	1.26688e-11	SEMA5A, IL1RN, IFITM1, CSF1, SERPINE1, ICAM1, CXCL16, FGF5, DOCK10, LGALS3, DACH1, FAM110C, ENPP2, CCN4, LGALS9, CCN1, CCBE1, PDGFRA, MITF, PGF, SAP30, ADGRB1, PADI2, CD274, CEMIP, SDC4, GATA3, PLA2G7, FUT4, ADGRG3, FUT7, SLAMF8, NCKAP1L, DRD1, SRGAP1, FGF21, TNFSF18, TGFB2, GADD45A, OSGIN1, VIL1, CXCL10, RGCC, NR4A3, RET, PTPRU, PTPRR, MCTP1, TNFAIP6, CITED2, LAMC2, GLIPR2, HYAL1, ITGAX, EMILIN2…	925	1062	20379	2.05377	8.95689e-08	2.98562e-08	2.81586e-08
GOTERM_BP_FAT	GO:0040012~regulation of locomotion	105	9.67742	3.53522e-11	SEMA5A, IL1RN, IFITM1, CSF1, SERPINE1, ICAM1, CXCL16, FGF5, DOCK10, LGALS3, DACH1, FAM110C, ENPP2, CCN4, LGALS9, CCN1, CCBE1, PDGFRA, MITF, PGF, SAP30, ADGRB1, PADI2, GRIA1, CD274, CEMIP, SDC4, ARHGAP18, GATA3, PLA2G7, FUT4, EFNB2, ADGRG3, FUT7, SLAMF8, NCKAP1L, DRD1, SRGAP1, FGF21, TNFSF18, TGFB2, GADD45A, OSGIN1, VIL1, CXCL10, RGCC, NR4A3, RET, PTPRU, PTPRR, MCTP1, TNFAIP6, CITED2, LAMC2, GLIPR…	925	1176	20379	1.96708	2.49941e-07	6.24851e-08	5.89322e-08
GOTERM_BP_FAT	GO:0065008~regulation of biological quality	234	21.5668	6.85025e-11	CYFIP2, IL1RN, PID1, FRMPD4, SERPINE1, ABCA12, AQP3, ICAM1, NAA80, EPS8, KIF21B, USP17LA, UNC13C, UNC13A, PAQR4, PRKCB, IFRD1, SLC6A12, ANK2, SYTL2, AKR1C12, ACE2, AKR1C14, ADGRB1, ATP6V0D2, TELO2, CFTR, SPTBN4, TPH1, CRABP2, GATA3, ADH7, HSD11B1, TRPM2, ADH1, FLRT3, CHST10, FLRT1, SLAMF8, GSG1L, ATP6V0A4, NCKAP1L, RDH13, SPTBN2, TIPARP, LIF, DCLK1, EHD3, XKR9, TG, WNK3, RET, GRIK4, PTH1R, SERPIN…	925	3467	20379	1.48697	4.84313e-07	9.68625e-08	9.13549e-08
GOTERM_BP_FAT	GO:2000145~regulation of cell motility	100	9.21659	1.60608e-10	SEMA5A, IL1RN, IFITM1, CSF1, SERPINE1, ICAM1, CXCL16, FGF5, DOCK10, LGALS3, DACH1, FAM110C, ENPP2, CCN4, LGALS9, CCN1, CCBE1, PDGFRA, MITF, PGF, SAP30, ADGRB1, PADI2, CD274, CEMIP, SDC4, ARHGAP18, GATA3, PLA2G7, FUT4, ADGRG3, FUT7, SLAMF8, NCKAP1L, DRD1, SRGAP1, FGF21, TNFSF18, TGFB2, GADD45A, OSGIN1, VIL1, CXCL10, RGCC, NR4A3, RET, PTPRU, PTPRR, MCTP1, TNFAIP6, CITED2, LAMC2, GLIPR2, HYAL1, ITGA…	925	1127	20379	1.95487	1.1355e-06	1.71641e-07	1.61882e-07
GOTERM_BP_FAT	GO:0046903~secretion	66	6.08295	1.69942e-10	IL1RN, STEAP3, CLSTN3, AQP8, AQP9, PRF1, ABCA12, HK2, RPH3A, ATP7B, SCRN1, FAM3B, CCN2, PTGDS, ERC2, TMEM38B, TGM2, UNC13C, VPS18, EDN1, UNC13A, ABCC2, PIANP, MRGPRX2, TANGO2, DIO2, PLA2G4A, SYN3, SYTL3, SYTL2, OLFM2, CACNB4, ADORA2B, FCGR4, CFTR, DGKI, TPH1, MRGPRB1, NRXN3, CACNA1B, ILDR2, GATA3, ABCB11, PTGS2, STX11, SOCS2, MUC2, P2RY2, CCL5, ABCB1A, SPTBN2, SNCA, SYT4, SYT3, PLA2G2E, BDNF, TRP…	925	613	20379	2.37205	1.20149e-06	1.71641e-07	1.61882e-07
GOTERM_BP_FAT	GO:0030335~positive regulation of cell migration	66	6.08295	4.64374e-10	RET, SEMA5A, TNFAIP6, CSF1, SERPINE1, LAMC2, ICAM1, CXCL16, LGALS3, GLIPR2, HYAL1, FAM110C, ITGAX, ENPP2, CCN4, LGALS9, CCN1, CCBE1, PDGFRA, EDN1, MYOCD, SPHK1, IL18, PROX1, RHOD, F3, PGF, ACTA2, IL1A, F7, ADORA2B, RAPGEF2, ITGB1BP1, DDR2, CD274, LRRC15, CEMIP, SEMA3C, SEMA3B, SEMA3E, GATA3, PTGS2, PLA2G7, FUT4, P2RY6, FUT7, SRPX2, CCL7, P2RY2, CCL5, CCL4, CXCR2, NCKAP1L, DRD1, PAK3, TNFSF18, ANG…	925	628	20379	2.3154	3.28312e-06	4.10391e-07	3.87056e-07
GOTERM_BP_FAT	GO:0009888~tissue development	152	14.0092	1.13629e-09	FHOD3, SEMA5A, IFITM1, CSF1, COL12A1, RORC, MYOPARR, MSI1, CELSR1, ABCA12, HOXA13, ACTG2, ICAM1, LCE1B, LGALS3, DMBT1, LCE1A2, BASP1, SLC39A6, CCN2, TMEM38B, CCN1, MYOZ2, IFITM5, TGM2, PLS1, TECTA, TMOD1, PDGFRA, MREG, IFRD1, SPINK5, WDR72, LCE1G, MFSD12, PGF, SAP30, CACNB4, SPINT1, NUPR1, CFTR, FREM2, CHRNA1, NOTCH2, DLX2, PKDCC, ARHGEF26, SDC4, GATA3, EFNB2, FLRT3, FN3K, TGFB2, WNT10A, CDSN, BD…	925	2056	20379	1.62878	8.03355e-06	8.9262e-07	8.41866e-07
GOTERM_BP_FAT	GO:0051094~positive regulation of developmental process	125	11.5207	1.32146e-09	CPNE9, SEMA5A, IFITM1, ATP8A2, CSF1, CPNE5, CLSTN3, SERPINE1, CELSR1, CELSR3, GRIP1, LGALS3, DMBT1, DUOXA1, PIM1, ENPP2, CCN4, CCN2, LGALS9, CCN1, TGM2, PLS1, CCBE1, PDGFRA, UNC13A, PRKCB, S100A1, PGF, SAP30, OLFM2, SPINT1, ADGRB1, CFTR, NOTCH2, SPTBN4, DLX2, TPH1, BEX1, PKDCC, CRABP2, CREBL2, GATA3, EFNB2, SOCS2, BRINP1, FLRT3, FLRT1, MAP6, NCKAP1L, APOB, PACSIN1, SYT4, TGFB2, SYT3, BDNF, NEK5, …	925	1590	20379	1.73202	9.34268e-06	9.34272e-07	8.8115e-07
GOTERM_BP_FAT	GO:0040017~positive regulation of locomotion	68	6.26728	1.52494e-09	RET, SEMA5A, TNFAIP6, CSF1, SERPINE1, LAMC2, ICAM1, CXCL16, LGALS3, GLIPR2, HYAL1, FAM110C, ITGAX, ENPP2, CCN4, LGALS9, CCN1, CCR4, CCBE1, PDGFRA, EDN1, MYOCD, SPHK1, IL18, PROX1, RHOD, F3, PGF, ACTA2, IL1A, F7, ADORA2B, RAPGEF2, ITGB1BP1, DDR2, GRIA1, CD274, LRRC15, CEMIP, SEMA3C, SEMA3B, SEMA3E, GATA3, PTGS2, PLA2G7, FUT4, P2RY6, FUT7, SRPX2, CCL7, P2RY2, CCL5, CCL4, CXCR2, NCKAP1L, DRD1, PAK3,…	925	676	20379	2.21617	1.07812e-05	9.80118e-07	9.24389e-07
GOTERM_BP_FAT	GO:0009607~response to biotic stimulus	138	12.7189	1.79265e-09	IFITM1, CSF1, NCF2, IFI213, SERPINE1, PRF1, IFIT1, IFIT3, CXCL16, FCNA, NPPB, LGALS3, HPGDS, DACH1, DMBT1, PIM1, LGALS9, ZP3R, CD96, RSAD2, DIO2, IFIT1BL1, IFIT1BL2, SLPI, MAPKAPK3, FCGR4, DDIT3, ADGRB1, CMPK2, TRIM15, MASP1, TRIM10, OPTN, ABCG2, NOTCH2, CD274, LYZ2, LYZ1, GATA3, ADH7, KNG2, KNG1, INAVA, C2, EFNB2, IRAK2, SLAMF8, PMAIP1, APOB, GSDMA, 1810065E05RIK, FUCA2, ISG15, AA467197, MT2, B3…	925	1822	20379	1.66868	1.2674e-05	1.05617e-06	9.96116e-07
GOTERM_BP_FAT	GO:2000147~positive regulation of cell motility	66	6.08295	3.09487e-09	RET, SEMA5A, TNFAIP6, CSF1, SERPINE1, LAMC2, ICAM1, CXCL16, LGALS3, GLIPR2, HYAL1, FAM110C, ITGAX, ENPP2, CCN4, LGALS9, CCN1, CCBE1, PDGFRA, EDN1, MYOCD, SPHK1, IL18, PROX1, RHOD, F3, PGF, ACTA2, IL1A, F7, ADORA2B, RAPGEF2, ITGB1BP1, DDR2, CD274, LRRC15, CEMIP, SEMA3C, SEMA3B, SEMA3E, GATA3, PTGS2, PLA2G7, FUT4, P2RY6, FUT7, SRPX2, CCL7, P2RY2, CCL5, CCL4, CXCR2, NCKAP1L, DRD1, PAK3, TNFSF18, ANG…	925	658	20379	2.20983	2.18805e-05	1.68314e-06	1.58743e-06
GOTERM_BP_FAT	GO:0032103~positive regulation of response to external stimulus	64	5.89862	3.57155e-09	SEMA5A, TRIM30B, CSF1, IFI213, SERPINE1, IFI211, IFIH1, FCNA, NPPA, CCN4, EMILIN2, LGALS9, CCR4, KLRI1, KLRI2, OASL1, HAVCR2, PDGFRA, EDN1, RSAD2, IL18, PGF, EREG, F7, MAPKAPK3, ADORA2B, TLR9, TRIM15, TLR6, NUPR1, OPTN, COLEC12, CD274, CEBPB, PELI3, NLRC5, OAS1A, OAS1B, PTGS2, OAS1D, PLA2G7, TTBK1, INAVA, IL1RL1, CCL7, IRAK2, CAMK2N1, CCL5, CXCR2, TIFA, NCKAP1L, SNCA, TNFSF18, IFI207, IFI205, VEG…	925	631	20379	2.23456	2.52505e-05	1.80363e-06	1.70108e-06
GOTERM_BP_FAT	GO:0140352~export from cell	58	5.34562	3.86212e-09	IL1RN, STEAP3, CLSTN3, PRF1, ABCA12, RPH3A, SCRN1, NPPA, FAM3B, CCN2, PTGDS, ERC2, TMEM38B, TGM2, UNC13C, VPS18, EDN1, UNC13A, ABCC2, PIANP, MRGPRX2, ABCC5, TANGO2, DIO2, SYN3, SYTL3, SYTL2, OLFM2, ADORA2B, FCGR4, CFTR, DGKI, ABCG2, TPH1, MRGPRB1, NRXN3, CACNA1B, ILDR2, ATP1A3, GATA3, ABCB11, PTGS2, STX11, CCL5, ABCB1A, SPTBN2, SNCA, SYT4, SYT3, BDNF, TRPV1, IL6, NR4A3, SYT12, RAB15, AXL, APBA1, …	925	545	20379	2.34462	2.73048e-05	1.82035e-06	1.71684e-06
GOTERM_BP_FAT	GO:0006952~defense response	126	11.6129	4.12669e-09	IL1RN, TPSB2, IFITM1, CSF1, IFI213, SERPINE1, PRF1, IL5RA, IFIT1, IFIT3, ICAM1, CXCL16, FCNA, NPPB, LGALS3, DMBT1, CCRL2, PIM1, PDE8B, CD96, RSAD2, IFIT1BL1, IFIT1BL2, SLPI, FCGR4, ADGRB1, TRIM15, MASP1, NUPR1, TRIM10, OPTN, NOTCH2, LYZ2, SLC1A1, LYZ1, GATA3, PLA2G7, KNG2, KNG1, FUT4, INAVA, C2, FUT7, BRINP1, SLAMF8, PMAIP1, DRD1, GSDMA, BDNF, ISG15, TRPV1, CXCL10, IL6, BPIFB1, TARM1, NOX3, KLRD1…	925	1637	20379	1.69575	2.91752e-05	1.82348e-06	1.7198e-06
GOTERM_BP_FAT	GO:0007155~cell adhesion	85	7.8341	4.42498e-09	RET, CYFIP2, LGALS3BP, PTPRU, ITGAM, TNFAIP6, COL14A1, CLSTN3, LAMC3, ZAN, COL12A1, LAMC2, ITGAE, CELSR1, MSLN, SIGLECG, CELSR3, PTPRF, ICAM1, PSTPIP1, ITGAX, CCN4, OLR1, EMILIN2, NRCAM, CCN2, LGALS9, CCN1, VINAC1, TECTA, KLRA4, PDGFRA, CD96, KLRA6, VWF, EMP2, RHOD, SERPINB8, CD200R1, IGDCC4, JAML, COL4A3, ITGB1BP1, VWA2, PKP4, TLN2, FREM1, PDZRN3, DSCAML1, FREM2, FREM3, ITGA9, CRB2, FBLN7, IGSF5…	925	957	20379	1.95681	3.12841e-05	1.84027e-06	1.73563e-06
GOTERM_BP_FAT	GO:0007166~cell surface receptor signaling pathway	154	14.1935	4.95876e-09	SEMA5A, IFITM1, CSF1, IL5RA, PKD2L1, CELSR1, CELSR3, FCNA, FGF5, NPPB, ADGRA1, CCRL2, NPPA, SLC39A6, CCN4, CCN2, CHAC1, LGALS9, EPM2A, RNF43, PDGFRA, CHRNB1, PRKCB, MITF, CSNK1E, PGF, EREG, CACNB4, CCNY, FCGR4, DDIT3, COL4A3, ADGRB1, CARD14, DGKI, CHRNA1, GRIA1, NOTCH2, CD274, DLX2, BEX1, SLC1A1, DTX1, CSF2RB, GATA3, DEDD2, EFNB2, ADGRG3, SOCS2, TRPM1, ADAMTS14, APH1B, FLRT3, IRAK2, FLRT1, NCKAP1…	925	2136	20379	1.5884	3.50578e-05	1.94769e-06	1.83695e-06
GOTERM_BP_FAT	GO:0046942~carboxylic acid transport	40	3.68664	5.27159e-09	CRABP2, AQP8, AQP9, SLC1A1, SLC1A2, SLC7A14, ATP1A3, ABCB11, PTGS2, LRRC8D, ABCB1A, SLC25A44, SLC38A4, EPM2A, SLC10A5, SLC16A1, PLA2G2E, ABCC2, PIANP, BDNF, ABCC5, SLC6A15, SLC6A13, SLC6A12, PLA2G4A, CTNS, TRPV1, MFSD12, GFAP, RBP7, ACE2, SLC6A8, CACNB4, FABP4, SLCO2A1, SLC26A7, PPARG, APBA1, KCNK2, ABCG2	925	305	20379	2.88936	3.72695e-05	1.96159e-06	1.85005e-06
GOTERM_BP_FAT	GO:0015849~organic acid transport	40	3.68664	5.78235e-09	CRABP2, AQP8, AQP9, SLC1A1, SLC1A2, SLC7A14, ATP1A3, ABCB11, PTGS2, LRRC8D, ABCB1A, SLC25A44, SLC38A4, EPM2A, SLC10A5, SLC16A1, PLA2G2E, ABCC2, PIANP, BDNF, ABCC5, SLC6A15, SLC6A13, SLC6A12, PLA2G4A, CTNS, TRPV1, MFSD12, GFAP, RBP7, ACE2, SLC6A8, CACNB4, FABP4, SLCO2A1, SLC26A7, PPARG, APBA1, KCNK2, ABCG2	925	306	20379	2.87992	4.08804e-05	2.04406e-06	1.92784e-06
GOTERM_BP_FAT	GO:0044419~biological process involved in interspecies interaction between organisms	141	12.9954	9.39454e-09	IFITM1, CSF1, NCF2, IFI213, SERPINE1, PRF1, IFIT1, IFIT3, ICAM1, CXCL16, FCNA, NPPB, LGALS3, HPGDS, DMBT1, PIM1, LGALS9, ZP3R, CD96, VPS18, RSAD2, DIO2, IFIT1BL1, IFIT1BL2, SAP30, ACE2, SLPI, MAPKAPK3, SPINT1, FCGR4, ADGRB1, CHMP4C, CMPK2, TRIM15, MASP1, TRIM10, OPTN, ABCG2, NOTCH2, CD274, LYZ2, LYZ1, GATA3, ADH7, KNG2, KNG1, INAVA, C2, EFNB2, IRAK2, SLAMF8, PMAIP1, APOB, GSDMA, 1810065E05RIK, FU…	925	1924	20379	1.61456	6.64172e-05	3.16283e-06	2.98299e-06
GOTERM_BP_FAT	GO:0048584~positive regulation of response to stimulus	174	16.0369	1.06371e-08	CYFIP2, SEMA5A, STEAP3, CSF1, IFI213, SERPINE1, IFI211, RXFP2, ICAM1, FCNA, FGF5, GPR174, NPPB, FAM110C, NPPA, PIM1, SLC39A6, CCN4, CCN2, LGALS9, PDE8B, CCN1, PDE8A, TGM2, CCBE1, PDGFRA, UNC13A, RSAD2, PRKCB, MATK, CSNK1E, PGF, EREG, CACNB4, 4930486L24RIK, MAPKAPK3, DDIT3, RRAGD, TRIM15, MASP1, NUPR1, CARD14, DGKI, OPTN, TSPYL5, GRIA1, NOTCH2, CD274, GATA3, P2RY10B, LYPD6, PLA2G7, TTBK1, INAVA, D…	925	2525	20379	1.5182	7.52012e-05	3.41836e-06	3.224e-06
GOTERM_BP_FAT	GO:0051707~response to other organism	132	12.1659	1.41178e-08	IFITM1, CSF1, NCF2, IFI213, SERPINE1, PRF1, IFIT1, IFIT3, CXCL16, FCNA, NPPB, LGALS3, HPGDS, DMBT1, PIM1, LGALS9, ZP3R, CD96, RSAD2, DIO2, IFIT1BL1, IFIT1BL2, SLPI, MAPKAPK3, FCGR4, ADGRB1, CMPK2, TRIM15, MASP1, TRIM10, OPTN, ABCG2, NOTCH2, CD274, LYZ2, LYZ1, GATA3, ADH7, KNG2, KNG1, INAVA, C2, EFNB2, IRAK2, SLAMF8, PMAIP1, APOB, GSDMA, 1810065E05RIK, FUCA2, ISG15, AA467197, MT2, B3GALT5, DCLK1, …	925	1777	20379	1.63654	9.98076e-05	4.33968e-06	4.09292e-06
GOTERM_BP_FAT	GO:0010646~regulation of cell communication	247	22.765	1.48875e-08	CYFIP2, IL1RN, PID1, SPAAR, SERPINE1, ABCA12, RXFP2, ICAM1, EPS8, GPR174, LGALS3, PEG10, FAM110C, CCN4, CCN2, CHAC1, LGALS9, CCN1, MYOZ2, UNC13C, VPS18, CCBE1, UNC13A, RSAD2, PRKCB, ANK2, CSNK1E, ACE2, CCNY, DDIT3, ADGRB1, RRAGD, PADI2, TRIM15, CFTR, OPTN, TSPYL5, GATA3, P2RY10B, SAMSN1, LYPD6, C9ORF72, DEDD2, TRPM2, CRACR2A, GSG1L, NCKAP1L, GADD45B, GADD45A, LIF, GPR137B, GADD45G, MC1R, BPIFB1, …	925	3926	20379	1.38608	0.000105249	4.38561e-06	4.13624e-06
GOTERM_BP_FAT	GO:0043207~response to external biotic stimulus	132	12.1659	1.65022e-08	IFITM1, CSF1, NCF2, IFI213, SERPINE1, PRF1, IFIT1, IFIT3, CXCL16, FCNA, NPPB, LGALS3, HPGDS, DMBT1, PIM1, LGALS9, ZP3R, CD96, RSAD2, DIO2, IFIT1BL1, IFIT1BL2, SLPI, MAPKAPK3, FCGR4, ADGRB1, CMPK2, TRIM15, MASP1, TRIM10, OPTN, ABCG2, NOTCH2, CD274, LYZ2, LYZ1, GATA3, ADH7, KNG2, KNG1, INAVA, C2, EFNB2, IRAK2, SLAMF8, PMAIP1, APOB, GSDMA, 1810065E05RIK, FUCA2, ISG15, AA467197, MT2, B3GALT5, DCLK1, …	925	1781	20379	1.63287	0.000116664	4.66681e-06	4.40146e-06
GOTERM_BP_FAT	GO:0023051~regulation of signaling	246	22.6728	2.21809e-08	CYFIP2, IL1RN, PID1, SPAAR, SERPINE1, ABCA12, RXFP2, ICAM1, EPS8, GPR174, LGALS3, PEG10, FAM110C, CCN4, CCN2, CHAC1, LGALS9, CCN1, MYOZ2, UNC13C, VPS18, CCBE1, UNC13A, RSAD2, PRKCB, CSNK1E, ACE2, CCNY, DDIT3, ADGRB1, RRAGD, PADI2, TRIM15, CFTR, OPTN, TSPYL5, GATA3, P2RY10B, SAMSN1, LYPD6, C9ORF72, DEDD2, TRPM2, CRACR2A, GSG1L, NCKAP1L, GADD45B, GADD45A, LIF, GPR137B, GADD45G, MC1R, BPIFB1, CD28, …	925	3924	20379	1.38117	0.000156807	6.03151e-06	5.68856e-06
GOTERM_BP_FAT	GO:0032940~secretion by cell	51	4.70046	2.69317e-08	IL1RN, STEAP3, CLSTN3, PRF1, ABCA12, RPH3A, SCRN1, FAM3B, CCN2, PTGDS, ERC2, TMEM38B, TGM2, UNC13C, VPS18, EDN1, UNC13A, PIANP, MRGPRX2, TANGO2, DIO2, SYN3, SYTL3, SYTL2, OLFM2, ADORA2B, FCGR4, CFTR, DGKI, TPH1, MRGPRB1, NRXN3, CACNA1B, ILDR2, GATA3, PTGS2, STX11, CCL5, SPTBN2, SNCA, SYT4, SYT3, BDNF, TRPV1, IL6, NR4A3, SYT12, RAB15, AXL, APBA1, KCNK2	925	474	20379	2.37046	0.000190389	7.05213e-06	6.65114e-06
GOTERM_BP_FAT	GO:0031349~positive regulation of defense response	51	4.70046	4.0358e-08	UCN, TRIM30B, IFI213, SERPINE1, IFI211, IFIH1, FCNA, NPPA, CCN4, EMILIN2, LGALS9, KLRI1, KLRI2, OASL1, HAVCR2, RSAD2, IL18, EREG, MAPKAPK3, ADORA2B, TLR9, TRIM15, TLR6, NUPR1, OPTN, COLEC12, CD274, CEBPB, PELI3, NLRC5, OAS1A, OAS1B, PTGS2, OAS1D, TTBK1, INAVA, IL1RL1, IRAK2, CAMK2N1, CCL5, TIFA, SNCA, TNFSF18, IFI207, IFI205, IL6, FABP4, NLRP10, TNIP2, CD28, KLRD1	925	480	20379	2.34083	0.00028529	1.01904e-05	9.61096e-06
GOTERM_BP_FAT	GO:0051241~negative regulation of multicellular organismal process	101	9.30876	5.73045e-08	SEMA5A, CLSTN3, SERPINE1, GPR174, LGALS3, HPGDS, RASSF5, NPPA, CCN4, LGALS9, PTGDS, CD96, PDGFRA, SFMBT1, IFRD1, SAP30, DDIT3, COL4A3, ADGRB1, CFTR, ABCG2, CD274, SPTBN4, DLX2, TPH1, SDC4, DTX1, ILDR2, GATA3, KNG2, SAMSN1, KNG1, SOCS2, BRINP1, SLAMF8, NCKAP1L, DRD1, TNFSF18, SYT4, TGFB2, BDNF, GADD45A, LIF, PRG4, TRPV1, GPR137B, SMAD7, CXCL10, IL6, MC1R, RGCC, WNK3, TARM1, UCN, PTPRR, TNFAIP6, CI…	925	1279	20379	1.73977	0.000405061	1.39705e-05	1.31761e-05
GOTERM_BP_FAT	GO:0032101~regulation of response to external stimulus	96	8.84793	6.47063e-08	SEMA5A, TRIM30B, SPAAR, TNFAIP6, CSF1, IFI213, SERPINE1, IFI211, RORA, SIGLECG, PTPRF, IFIH1, FCNA, DUOXA1, NPPA, PIM1, CCN4, EMILIN2, LGALS9, CCR4, KLRI1, PRKG1, KLRI2, OASL1, HAVCR2, PDGFRA, CD96, EDN1, RSAD2, VWF, SPHK1, SPINK5, IL18, PGF, EREG, CD200R4, F7, CD200R1, MAPKAPK3, ADORA2B, TLR9, PADI2, PPARG, TRIM15, TLR6, NUPR1, SMPDL3A, IVL, OPTN, COLEC12, CD274, CEBPB, PELI3, HTRA1, NLRC5, OAS1…	925	1198	20379	1.76545	0.000457369	1.52491e-05	1.43821e-05
GOTERM_BP_FAT	GO:0045071~negative regulation of viral genome replication	16	1.47465	1.55482e-07	IFITM1, IFI207, RSAD2, MX2, IFI213, OAS1A, ISG15, OAS1B, PROX1, OAS1D, IFIH1, SLPI, OAS2, CCL5, OASL1, OASL2	925	65	20379	5.4231	0.00109865	3.54599e-05	3.34436e-05
GOTERM_BP_FAT	GO:0042592~homeostatic process	125	11.5207	1.66456e-07	IL1RN, STEAP3, CSF1, CLSTN3, RORA, ABCA12, HOXA13, AQP3, ICAM1, DOCK10, GPR174, NPPB, DOCK11, LIPG, SLC39A6, CCN4, CCN2, CAR7, PRND, TGM2, SLC30A3, PRKCB, SLC11A2, NPY1R, SLC6A12, WDR72, ANK2, SLC9B1, CACNB4, DDIT3, TRIM10, ATP6V0D2, CFTR, CHRNA1, INSIG1, SLC1A1, ILDR2, GATA3, INAVA, TRPM2, PCSK1N, BRINP1, NPC1L1, SLAMF8, PMAIP1, NCKAP1L, ATP6V0A4, DRD1, APOB, TGFB2, ABCA5, SLC4A10, MT2, TRPV1, M…	925	1727	20379	1.59463	0.00117615	3.67764e-05	3.46853e-05
GOTERM_BP_FAT	GO:0015711~organic anion transport	44	4.0553	1.848e-07	CRABP2, AQP8, AQP9, SLC1A1, SLC1A2, SLC7A14, ATP1A3, ABCB11, PTGS2, LRRC8D, ABCB1A, SLC25A44, SLC25A25, SLC38A4, EPM2A, SLC10A5, SLC16A1, PLA2G2E, ABCC2, PIANP, BDNF, ABCC5, SLC6A15, SLC6A13, SLC4A10, SLC6A12, PLA2G4A, CTNS, TRPV1, MFSD12, CALHM5, GFAP, RBP7, ACE2, SLC6A8, CACNB4, FABP4, SLCO2A1, SLC26A7, PPARG, APBA1, KCNK2, CFTR, ABCG2	925	403	20379	2.40541	0.00130568	3.95919e-05	3.73407e-05
GOTERM_BP_FAT	GO:2000026~regulation of multicellular organismal development	121	11.1521	1.99673e-07	SEMA5A, SPAAR, CSF1, CLSTN3, SERPINE1, RORC, CELSR1, ABCA12, CELSR3, GRIP1, LGALS3, DMBT1, PIM1, ENPP2, CCN4, CCN2, LGALS9, CCN1, IFITM5, TGM2, CCBE1, PRKCB, S100A1, IFRD1, MITF, PGF, SPINT1, COL4A3, ADGRB1, NUPR1, CFTR, NOTCH2, DLX2, BEX1, PKDCC, CRABP2, DTX1, GATA3, BRINP1, FLRT3, FLRT1, SLAMF8, MAP6, NCKAP1L, TNFSF18, SYT4, TGFB2, BDNF, GADD45A, LIF, ISG15, GPR137B, SMAD7, GFAP, CXCL10, IL6, T…	925	1663	20379	1.603	0.00141069	4.15202e-05	3.91594e-05
GOTERM_BP_FAT	GO:0055085~transmembrane transport	95	8.75576	3.44698e-07	RYR1, CLIC5, STEAP3, AQP8, AQP9, PRF1, SLC7A14, GRIK4, ATP2A1, PKD2L1, ABCA12, AQP3, BEST3, ABCC12, TMEM144, ATP7B, NIPAL1, NPPA, SLC39A6, CCN2, SCN5A, TMEM38B, SLC25A44, EPM2A, CHRNB1, EDN1, SLC6A19, ABCC2, SLC30A3, ABCA8A, SLC6A16, GRID1, ABCC5, SLC6A15, SLC11A2, SLC6A13, SLC6A12, MFSD12, ANO2, SLC9B1, CACNB4, DDIT3, SCN8A, SLCO2A1, SCN4A, MICU3, ATP6V0D2, PLCB2, CFTR, ABCG2, CHRNA1, GRIA1, HCN…	925	1225	20379	1.70855	0.00243405	6.96289e-05	6.56698e-05
GOTERM_BP_FAT	GO:0009966~regulation of signal transduction	207	19.0783	3.76021e-07	CYFIP2, IL1RN, PID1, SPAAR, SERPINE1, RXFP2, ICAM1, EPS8, GPR174, LGALS3, PEG10, FAM110C, CCN4, CCN2, CHAC1, LGALS9, CCN1, MYOZ2, VPS18, CCBE1, UNC13A, RSAD2, PRKCB, CSNK1E, ACE2, CCNY, DDIT3, RRAGD, PADI2, TRIM15, OPTN, TSPYL5, GATA3, P2RY10B, SAMSN1, LYPD6, C9ORF72, DEDD2, CRACR2A, GSG1L, NCKAP1L, GADD45B, GADD45A, LIF, GPR137B, GADD45G, MC1R, BPIFB1, CD28, CD22, RYR1, RET, PTPRU, PTPRR, ARHGAP…	925	3291	20379	1.38575	0.00265494	7.25925e-05	6.84649e-05
GOTERM_BP_FAT	GO:0031175~neuron projection development	72	6.63594	3.79904e-07	SEMA5A, CYFIP2, CLIC5, PTPRU, UCN, ATP8A2, CLSTN3, LAMC3, LAMC2, AREG, CELSR3, PTPRF, DOCK10, GRIP1, ATCAY, NRCAM, HOXA1, PHGDH, SULT4A1, PRKG1, PTPRV, TECTA, PLS1, EDN1, SLC11A2, RTN4RL2, GFRA1, ACTA2, GAREM2, ZEB2, IMPACT, RAPGEF2, DSCAML1, SPTBN4, BEX1, LAMA2, SDC4, SEMA3C, LAMA1, KCNA1, SEMA3B, PRICKLE2, SEMA3E, GATA3, NYAP2, C9ORF72, EFNB2, FLRT3, CHN1, FLRT1, MAP6, NCAM1, NCKAP1L, CCDC141, …	925	844	20379	1.87945	0.00268232	7.25925e-05	6.84649e-05
GOTERM_BP_FAT	GO:1902533~positive regulation of intracellular signal transduction	96	8.84793	4.13125e-07	RET, SEMA5A, UCN, STEAP3, TRIM30B, ARHGAP8, CSF1, CITED2, GPR20, CHD5, ADRA1D, RXFP2, ICAM1, GPR174, FGF5, NPPB, RASGEF1A, GLIPR2, FAM110C, NPPA, PIM1, ANKRD1, CCN2, LGALS9, PDE8B, PDE8A, OASL1, HAVCR2, TGM2, PDGFRA, EDN1, RSAD2, VWF, PRKCB, SPHK1, MATK, IL18, PROX1, F3, DCN, ACTA2, IL1A, F7, ZEB2, SYNPO2L, ADORA2B, DDIT3, RRAGD, TLR9, RAPGEF2, ITGB1BP1, PPARG, TRIM15, TLR6, BIRC7, NUPR1, CARD14,…	925	1248	20379	1.69472	0.00291654	7.68631e-05	7.24926e-05
GOTERM_BP_FAT	GO:0065009~regulation of molecular function	136	12.5346	4.30441e-07	CYFIP2, CSF1, IFI213, SERPINE1, DOCK10, DOCK11, TBC1D30, NPPA, PIM1, LGALS9, CCN1, RGS8, TGM2, EPM2A, ARRDC4, S100A1, IFRD1, SPINK5, SLC11A2, ANK2, SHISA9, EREG, ACE2, CACNB4, SLPI, CCNY, DDIT3, COL4A3, PKP4, TRIM15, NUPR1, CARD14, CFTR, DGKI, NOTCH2, CEMIP, SLC1A1, GATA3, C9ORF72, TTBK1, ADGRG3, CRACR2A, APH1B, IRAK2, MICAL1, SLAMF8, GSG1L, PMAIP1, SMYD3, DRD1, TNFSF18, TGFB2, GADD45B, BDNF, GAD…	925	1958	20379	1.53027	0.00303859	7.80313e-05	7.35944e-05
GOTERM_BP_FAT	GO:0022603~regulation of anatomical structure morphogenesis	79	7.28111	5.80213e-07	RET, SEMA5A, CPNE9, CSF1, CPNE5, CITED2, SERPINE1, HK2, PTPRF, ICAM1, EPS8, GRIP1, LGALS3, HYAL1, ITGAX, ENPP2, EMILIN2, TGM2, CCBE1, PDGFRA, EDN1, UNC13A, TGIF2, PRKCB, S100A1, SPHK1, IFRD1, IL18, EMP2, F3, PGF, DCN, IL1A, ZEB2, PAX8, DDAH1, COL4A3, ADGRB1, RAPGEF2, PPARG, CRB2, PPP1R15A, FOXC1, CRABP2, ARHGAP18, FITM2, SEMA3E, GATA3, EFNB2, CCL7, CCL5, CHN1, CXCR2, MAP6, PAK3, ANGPT4, SYT4, SEM…	925	969	20379	1.79616	0.0040937	9.91871e-05	9.35473e-05
GOTERM_BP_FAT	GO:0042127~regulation of cell population proliferation	133	12.2581	5.85664e-07	SEMA5A, IFITM1, PID1, CSF1, SERPINE1, IL5RA, IFIT3, RXFP2, FGF5, NPPB, LGALS3, HPGDS, DACH1, RASSF5, PIM1, ENPP2, CCN4, CCN2, LGALS9, PTGDS, CCN1, TGM2, PDGFRA, MITF, PGF, EREG, ACE2, ALDH3A1, CACNB4, JAML, SPINT1, COL4A3, MALAT1, NUPR1, OPTN, TSPYL5, NOTCH2, CD274, BEX1, SDC4, PDE1A, HTRA1, CSF2RB, GATA3, EFNB2, PMAIP1, NCKAP1L, FGF21, TNFSF18, TGFB2, BDNF, TNFRSF9, OSGIN1, LIF, PRG4, SMAD7, GFA…	925	1914	20379	1.53091	0.00413208	9.91871e-05	9.35473e-05
GOTERM_BP_FAT	GO:0050777~negative regulation of immune response	30	2.76498	5.8923e-07	CD274, IFI213, NLRC5, OAS1A, OAS1B, OAS1D, SAMSN1, USP18, C9ORF72, LGALS3, IL1RL1, PIM1, SLAMF8, NCKAP1L, LGALS9, SERPINB9C, ZP3R, HAVCR2, TNFSF18, CD96, IFI207, STAT2, SPINK5, ISG15, LILRB4A, SMAD7, KLRD1, PPARG, MASP1, IL7R	925	229	20379	2.8862	0.00415719	9.91871e-05	9.35473e-05
GOTERM_BP_FAT	GO:0032879~regulation of localization	157	14.47	6.27613e-07	IL1RN, ATP8A2, PID1, CLSTN3, SERPINE1, MLC1, ABCA12, BEST3, CELSR3, ICAM1, RPH3A, GRIP1, LGALS3, ATCAY, CNST, RASSF5, NPPA, LIPG, PIM1, LGALS9, CAR7, PDE8B, TMEM38B, SYBU, TGM2, PLS1, EPM2A, VPS18, UNC13A, SLC30A3, RSAD2, ABCA8A, PRKCB, NPY1R, ANK2, CSNK1E, SHISA9, SYTL2, ACE2, CACNB4, DDIT3, CFTR, GRIA1, SPTBN4, CEMIP, PKDCC, SDC4, INSIG1, SLC1A1, SLC1A2, CACNA1B, CREBL2, CABP1, C9ORF72, C2, EFN…	925	2361	20379	1.46502	0.0044274	0.000103191	9.73238e-05
GOTERM_BP_FAT	GO:0034097~response to cytokine	94	8.66359	7.26998e-07	RET, IFITM1, PID1, CSF1, GLDC, IFI213, ENO1B, SERPINE1, IFI211, IL5RA, RORA, IFIT1, LRRC2, HK2, IFIT3, ICAM1, CXCL16, IFIH1, EPS8, INSL6, HYAL1, CCRL2, MRC1, PIM1, ANKRD1, CCR4, OASL1, OASL2, PDGFRA, EDN1, TRIM63, SPHK1, IL18, TEX14, F3, EREG, CSF2RB2, IL1A, CACNB4, MAPKAPK3, RUFY4, OAS2, PADI2, CARD14, DDR2, CD274, FOXC1, CEBPB, SLC1A1, H2-Q7, DTX1, OAS1A, OAS1B, CSF2RB, AKAP6, GATA3, PTGS2, OAS…	925	1229	20379	1.68507	0.00512669	0.000116815	0.000110173
GOTERM_BP_FAT	GO:0061061~muscle structure development	55	5.06912	7.94559e-07	FHOD3, RYR1, MYOM1, CITED2, TCF23, FHL1, FHL2, MYOPARR, RORA, MYOM2, MYOM3, ADAMTS5, MYO18B, ANKRD1, ANKRD2, MYOZ2, PRKG1, TMOD1, PDGFRA, CHRNB1, UNC45B, MYOCD, TRIM63, IFRD1, ANK2, PROX1, SAP30, CACNB4, SYNPO2L, SCN8A, ADGRB1, RARB, NUPR1, CRYAB, CHRNA1, POPDC3, FOXC1, LRRC10, COL19A1, PDLIM1, XIRP1, SMYD3, TGFB2, NEBL, LRRC27, DTNBP1, STAC3, LIF, MYMK, TBX2, VEGFA, SMAD7, KRT19, DES, MAFF	925	590	20379	2.05377	0.00560179	0.000123988	0.000116938
GOTERM_BP_FAT	GO:0006865~amino acid transport	23	2.11982	8.06711e-07	EPM2A, SLC6A19, PIANP, BDNF, SLC6A16, SLC6A15, SLC1A1, SLC6A13, SLC7A14, SLC1A2, CTNS, SLC6A12, TRPV1, MFSD12, GFAP, ACE2, SLC6A8, CACNB4, LRRC8D, APBA1, KCNK2, SLC25A44, SLC38A4	925	147	20379	3.44708	0.00568721	0.000123988	0.000116938
GOTERM_BP_FAT	GO:0034220~monoatomic ion transmembrane transport	68	6.26728	8.76811e-07	RYR1, CLIC5, STEAP3, GRIK4, ATP2A1, PKD2L1, BEST3, ATP7B, NIPAL1, NPPA, SLC39A6, CCN2, SCN5A, TMEM38B, CHRNB1, EDN1, SLC6A19, ABCC2, SLC30A3, SLC6A16, GRID1, ABCC5, SLC6A15, SLC11A2, SLC6A13, SLC6A12, ANO2, SLC9B1, CACNB4, DDIT3, SCN8A, SCN4A, MICU3, ATP6V0D2, PLCB2, CFTR, CHRNA1, GRIA1, HCN3, KCNA1, SLC1A1, SLC1A2, CACNA1B, ATP1A3, PKD1L3, ATP2C2, TRPM1, CACNG6, TRPM2, LRRC8D, ATP6V0A4, CLCA3A1,…	925	798	20379	1.87736	0.00617988	0.000131895	0.000124395
GOTERM_BP_FAT	GO:0098542~defense response to other organism	92	8.47926	9.54686e-07	RTP4, TRIM30B, IFITM1, CSF1, IFI213, SERPINE1, PRF1, IFIT1, SIGLECG, IFIT3, WFDC3, CXCL16, IFIH1, FCNA, NPPB, LGALS3, ADAMTS5, PSTPIP1, DMBT1, MRC1, PIM1, ITGAX, TRIM69, OASL1, HAVCR2, OASL2, APOBEC1, CD96, EDN1, TRIM63, RSAD2, IL18, IFIT1BL1, IFIT1BL2, SLPI, OAS2, FCGR4, ADGRB1, TLR9, TRIM15, TLR6, MASP1, TRIM54, TRIM10, OPTN, NOTCH2, COLEC12, CEBPB, PELI3, LYZ2, H2-Q7, LYZ1, NLRC5, OAS1A, OAS1B…	925	1202	20379	1.68626	0.0067269	0.000140617	0.000132622
GOTERM_BP_FAT	GO:0002682~regulation of immune system process	126	11.6129	9.77112e-07	CSF1, IFI213, SERPINE1, IFI211, RORC, RORA, AQP3, ICAM1, FCNA, LGALS3, RASSF5, NPPA, PIM1, SLC39A6, LGALS9, ZP3R, CD96, RSAD2, PRKCB, SPINK5, MITF, PGF, EREG, CACNB4, MAPKAPK3, FCGR4, PADI2, TRIM15, MASP1, CARD14, CFTR, NOTCH2, CD274, SDC4, DTX1, ILDR2, GATA3, PLA2G7, SAMSN1, C9ORF72, FUT4, TTBK1, INAVA, C2, EFNB2, FUT7, IRAK2, SLAMF8, NCKAP1L, ICOS, TNFSF18, TGFB2, TNFRSF9, LIF, ISG15, GPR137B, …	925	1805	20379	1.53792	0.00688438	0.000140983	0.000132967
GOTERM_BP_FAT	GO:0048525~negative regulation of viral process	20	1.84332	1.11676e-06	LRRC15, IFITM1, TRIM30B, IFI207, RSAD2, MX2, IFI213, OAS1A, ISG15, OAS1B, PROX1, OAS1D, IFIH1, SLPI, OAS2, CCL5, TRIM15, TRIM10, OASL1, OASL2	925	116	20379	3.79851	0.00786439	0.000157909	0.000148931
GOTERM_BP_FAT	GO:0048666~neuron development	82	7.5576	1.15334e-06	RET, SEMA5A, CYFIP2, CLIC5, PTPRU, UCN, ATP8A2, CLSTN3, LAMC3, LAMC2, RORB, AREG, CELSR3, PTPRF, DOCK10, GRIP1, ATCAY, NRCAM, HOXA1, PHGDH, SULT4A1, PRKG1, PTPRV, TECTA, SAMD11, PLS1, EDN1, SLC11A2, RTN4RL2, GFRA1, ACTA2, GAREM2, ZEB2, IMPACT, RAPGEF2, DSCAML1, CRB2, SPTBN4, BEX1, LAMA2, SDC4, SEMA3C, LAMA1, KCNA1, SEMA3B, PRICKLE2, SEMA3E, GATA3, NYAP2, C9ORF72, EFNB2, TRPM1, BRINP1, FLRT3, CHN1…	925	1036	20379	1.74379	0.00812098	0.000159885	0.000150794
GOTERM_BP_FAT	GO:0009615~response to virus	42	3.87097	1.31432e-06	RTP4, TRIM30B, IFITM1, IFI213, PRF1, NLRC5, OAS1A, OAS1B, GATA3, IFIT1, OAS1D, USP18, IFIT3, IFIH1, HYAL1, CCL5, ITGAX, PMAIP1, LGALS9, APOB, OASL1, OASL2, APOBEC1, IFI207, RSAD2, MX2, BNIP3, STAT2, MX1, ISG15, IFIT1BL1, IFIT1BL2, DCLK1, ACTA2, CXCL10, IL6, OAS2, POU2AF1, TLR9, IFIT3B, TRIM15, IFI27L2B	925	404	20379	2.29039	0.0092492	0.000178697	0.000168536
GOTERM_BP_FAT	GO:1901652~response to peptide	94	8.66359	1.35174e-06	RET, IFITM1, PID1, CSF1, GLDC, IFI213, ENO1B, SERPINE1, IFI211, IL5RA, RORA, IFIT1, LRRC2, HK2, IFIT3, ICAM1, CXCL16, IFIH1, EPS8, INSL6, HYAL1, CCRL2, MRC1, PIM1, ANKRD1, CCR4, OASL1, OASL2, PDGFRA, EDN1, TRIM63, SPHK1, IL18, TEX14, F3, EREG, CSF2RB2, IL1A, CACNB4, MAPKAPK3, RUFY4, OAS2, PADI2, CARD14, DDR2, CD274, FOXC1, CEBPB, SLC1A1, H2-Q7, DTX1, OAS1A, OAS1B, CSF2RB, AKAP6, GATA3, PTGS2, OAS…	925	1247	20379	1.66074	0.0095113	0.000180317	0.000170064
GOTERM_BP_FAT	GO:0048870~cell motility	96	8.84793	1.75551e-06	RET, SEMA5A, ITGAM, CSF1, CELF3, EFCAB6, CELSR1, RND3, CELSR3, PTPRF, ICAM1, CXCL16, SYDE2, EPS8, S100A7A, LGALS3, INSL6, RASGEF1A, CCRL2, ENPP2, CCN2, CCN1, VINAC1, CCR4, PRKG1, CCBE1, PDGFRA, EDN1, CFAP52, DNAH7A, SORD, TTC21A, EMP2, GFRA1, PROX1, PRSS55, RHOD, SLC9B1, ENKUR, ACTA2, CFAP221, ZEB2, HOXB9, BIN2, JAML, CATSPERD, DDIT3, CFAP57, RAPGEF2, ITGB1BP1, LCP1, ITGA9, SPACA9, CRB2, FOXC1, S…	925	1289	20379	1.64081	0.0123347	0.000229815	0.000216748
GOTERM_BP_FAT	GO:0031347~regulation of defense response	73	6.72811	1.78781e-06	UCN, TRIM30B, TNFAIP6, IFI213, SERPINE1, IFI211, RORA, SIGLECG, IFIH1, FCNA, DUOXA1, NPPA, PIM1, CCN4, EMILIN2, LGALS9, KLRI1, KLRI2, OASL1, HAVCR2, CD96, RSAD2, SPHK1, SPINK5, IL18, EREG, CD200R4, CD200R1, MAPKAPK3, ADORA2B, TLR9, PPARG, TRIM15, TLR6, NUPR1, SMPDL3A, IVL, OPTN, COLEC12, CD274, CEBPB, PELI3, HTRA1, NLRC5, OAS1A, OAS1B, GATA3, PTGS2, OAS1D, USP18, TTBK1, INAVA, IL1RL1, FUT7, IRAK2…	925	897	20379	1.79296	0.0125603	0.000229815	0.000216748
GOTERM_BP_FAT	GO:0006811~monoatomic ion transport	79	7.28111	1.91122e-06	RYR1, CLIC5, STEAP3, GRIK4, ATP2A1, PKD2L1, BEST3, ATP7B, NIPAL1, NPPA, SLC39A6, CCN2, SCN5A, TMEM38B, EPM2A, CHRNB1, EDN1, SLC6A19, ABCC2, SLC30A3, SLC6A16, PRKCB, GRID1, ABCC5, SLC6A15, SLC11A2, SLC6A13, SLC6A12, ANO2, SLC9B1, CACNB4, DDIT3, SCN8A, SLCO2A1, SCN4A, MICU3, ATP6V0D2, PLCB2, CFTR, CHRNA1, GRIA1, HCN3, KCNA1, SLC1A1, SLC1A2, SLC5A11, CACNA1B, ATP1A3, PKD1L3, ATP2C2, TRPM1, CACNG6, T…	925	999	20379	1.74222	0.0134215	0.000241292	0.000227572
GOTERM_BP_FAT	GO:0007610~behavior	68	6.26728	1.97968e-06	UCN, IL1RN, ATP8A2, CLSTN3, CELSR1, AFF2, EPS8, DACH1, HOXA1, PDE8B, TMOD1, EPM2A, CHRNB1, PIANP, GRID1, SLC11A2, ADAM11, NPY1R, CSNK1E, GAREM2, ACE2, OLFM2, CACNB4, SCN8A, DGKI, GRIA1, SPTBN4, CSTB, PFKFB3, SLC1A1, NRXN3, SLC1A2, CACNA1B, ATP1A3, TMEM74, FIGN, PTGS2, TTBK1, RASD2, ADH1, PGRMC1, BRINP1, SRPX2, APH1B, CAMK2N1, CHST10, GNG8, NCAM1, DRD1, SPTBN2, SNCA, GPR157, SPECC1, SYT4, SLC16A1,…	925	817	20379	1.8337	0.0138988	0.00024555	0.000231588
GOTERM_BP_FAT	GO:0051049~regulation of transport	131	12.0737	2.02805e-06	IL1RN, ATP8A2, PID1, SERPINE1, MLC1, ABCA12, BEST3, ICAM1, RPH3A, LGALS3, CNST, NPPA, LIPG, PIM1, LGALS9, CAR7, PDE8B, TMEM38B, SYBU, TGM2, EPM2A, VPS18, UNC13A, SLC30A3, RSAD2, ABCA8A, PRKCB, NPY1R, ANK2, SHISA9, SYTL2, ACE2, CACNB4, CFTR, GRIA1, SPTBN4, CEMIP, PKDCC, SDC4, INSIG1, SLC1A2, CACNA1B, CREBL2, CABP1, C9ORF72, C2, EFNB2, TRPM2, CRACR2A, MICAL1, GSG1L, NCKAP1L, DRD1, FGF21, PACSIN1, S…	925	1921	20379	1.5024	0.014236	0.000247212	0.000233156
GOTERM_BP_FAT	GO:0140546~defense response to symbiont	82	7.5576	2.27672e-06	RTP4, TRIM30B, IFITM1, CSF1, IFI213, PRF1, IFIT1, SIGLECG, IFIT3, WFDC3, CXCL16, IFIH1, FCNA, NPPB, LGALS3, PSTPIP1, DMBT1, MRC1, PIM1, ITGAX, TRIM69, OASL1, HAVCR2, OASL2, APOBEC1, CD96, EDN1, TRIM63, RSAD2, IL18, IFIT1BL1, IFIT1BL2, SLPI, OAS2, FCGR4, ADGRB1, TLR9, TRIM15, TLR6, MASP1, TRIM54, TRIM10, OPTN, PELI3, H2-Q7, NLRC5, OAS1A, OAS1B, GATA3, OAS1D, USP18, KNG2, KNG1, STX11, INAVA, C2, RA…	925	1055	20379	1.71239	0.0159676	0.000272821	0.000257308
GOTERM_BP_FAT	GO:0035556~intracellular signal transduction	123	11.3364	2.74278e-06	CSF1, IFI213, RORC, RORA, RORB, CELSR1, EPS8, DOCK10, NPPB, DOCK11, EVA1A, CCRL2, NPPA, PIM1, CCN2, CHAC1, PDE8B, TMEM38B, PDE8A, PRKCB, WDR72, ANK2, RAB30, MAPKAPK3, DDIT3, CHMP4C, PADI2, NUPR1, DGKI, GRIA1, NOTCH2, PDE1A, INSIG1, ARHGAP18, GATA3, NYAP2, INAVA, SOCS2, TRPM2, IRAK2, PMAIP1, NCKAP1L, DRD1, SRGAP1, GADD45A, CHCHD10, MT2, TRPV1, MT1, DCLK1, SMAD7, MC1R, NR4A3, WNK3, CD28, NABP1, IFI…	925	1787	20379	1.51643	0.0192047	0.000323191	0.000304814
GOTERM_BP_FAT	GO:0007154~cell communication	330	30.4147	3.08175e-06	IFITM1, IL1RN, MRGPRF, PRF1, PKD2L1, RXFP2, EPS8, GPR174, ADGRA1, EVA1A, RASSF5, CCN4, CCN2, CHAC1, LGALS9, CCN1, UNC13C, UNC13A, PRKCB, ANK2, WDR72, CSNK1E, EREG, CCNY, DDIT3, ADGRB1, PADI2, FREM1, FREM2, FREM3, SPTBN4, BEX1, PDE1A, GATA3, P2RY10B, IQGAP2, NYAP2, TTBK1, DEDD2, TRPM1, TRPM2, ADAMTS14, APH1B, FLRT3, FLRT1, NCKAP1L, CLCA3A1, APOB, SPTBN2, TNFSF18, WNT10A, DTNA, TIPARP, GADD45A, OSG…	925	5878	20379	1.23687	0.0215524	0.000355228	0.00033503
GOTERM_BP_FAT	GO:0055001~muscle cell development	27	2.48848	3.11515e-06	FHOD3, RYR1, MYOM1, FHL2, MYOPARR, LRRC10, MYOM2, MYOM3, MYO18B, XIRP1, SMYD3, MYOZ2, PRKG1, TMOD1, PDGFRA, CHRNB1, MYOCD, TRIM63, NEBL, LRRC27, STAC3, ANK2, PROX1, VEGFA, KRT19, CACNB4, SYNPO2L	925	209	20379	2.84616	0.0217834	0.000355228	0.00033503
GOTERM_BP_FAT	GO:0040008~regulation of growth	60	5.52995	3.58037e-06	SEMA5A, CPNE9, UCN, ATP8A2, SPAAR, CSF1, CPNE5, COL14A1, CITED2, CLSTN3, ENO1B, SERPINE1, FHL1, CXCL16, NPPB, HYAL1, NPPA, PIM1, CCN4, TEAD1, PLS1, EPM2A, EDN1, MYOCD, UNC13A, SGIP1, PRKCB, SPHK1, IFRD1, NPY1R, PROX1, PPARG, CRYAB, SPTBN4, FOXC1, CRABP2, CSF2RB, AKAP6, SEMA3E, SOCS2, IGFBPL1, NCAM1, IGFBP7, SYT4, TGFB2, SYT3, SEMA4D, BDNF, OSGIN1, SEMA4F, MT2, OSGIN2, MT1, TBX2, VEGFA, SMAD7, VIL…	925	700	20379	1.8884	0.0249955	0.000401797	0.000378951
GOTERM_BP_FAT	GO:0055002~striated muscle cell development	24	2.21198	3.70667e-06	FHOD3, TMOD1, RYR1, PDGFRA, MYOM1, MYOCD, TRIM63, NEBL, LRRC27, STAC3, FHL2, MYOPARR, PROX1, LRRC10, MYOM2, VEGFA, MYOM3, KRT19, SYNPO2L, MYO18B, XIRP1, SMYD3, MYOZ2, PRKG1	925	173	20379	3.05637	0.0258658	0.000409471	0.000386189
GOTERM_BP_FAT	GO:0009887~animal organ morphogenesis	87	8.01843	3.82609e-06	RYR1, CLIC5, CSRNP1, ATP8A2, CSF1, CITED2, LAMC3, SERPINE1, FHL2, LAMC2, RORB, LCTL, CELSR1, HOXA13, AQP3, AREG, ACTG2, FGF5, ADAMTS5, EVA1A, HYAL1, ANKRD1, HOXA1, CCN2, CCN1, TEAD1, IFITM5, TECTA, TGM2, SAMD11, PLS1, PDGFRA, EDN1, NPY1R, EMP2, WDR72, PROX1, WNT9A, PGF, SERPINB5, EREG, RIPPLY1, ACTA2, HOXB9, MMP13, SYNPO2L, PAX8, RARB, FREM1, DSCAML1, CFTR, PAPPA2, CRB2, NOTCH2, FOXC1, CEBPB, DLX…	925	1156	20379	1.65807	0.0266879	0.000416161	0.000392498
GOTERM_BP_FAT	GO:0048812~neuron projection morphogenesis	52	4.79263	4.34151e-06	SEMA5A, CYFIP2, ATP8A2, CLSTN3, LAMC3, LAMC2, CELSR3, DOCK10, GRIP1, NRCAM, HOXA1, SULT4A1, PRKG1, PTPRV, EDN1, SLC11A2, ACTA2, GAREM2, ZEB2, IMPACT, DSCAML1, SPTBN4, LAMA2, SEMA3C, LAMA1, SEMA3B, SEMA3E, GATA3, NYAP2, C9ORF72, EFNB2, FLRT3, CHN1, FLRT1, MAP6, NCAM1, NCKAP1L, CCDC141, PAK3, ATP9A, PACSIN1, SEMA4A, TGFB2, SEMA4D, BDNF, DTNBP1, SEMA4F, DCLK1, VEGFA, NR4A3, CNTN2, SPG21	925	577	20379	1.98549	0.0302283	0.000459758	0.000433616
GOTERM_BP_FAT	GO:0008285~negative regulation of cell population proliferation	64	5.89862	4.35697e-06	PTPRU, IFITM1, CITED2, CHD5, PTH1R, PTPRF, RXFP2, IFIT3, NPPB, LGALS3, HPGDS, DACH1, CTSL, RASSF5, LGALS9, PTGDS, PRKG1, PTPRV, HAVCR2, PTGIR, MYOCD, PROX1, WNT9A, PDCD1LG2, TENT5B, EREG, IL1A, ACE2, CACNB4, DDAH1, SPINT1, ADORA2B, COL4A3, RARB, RAPGEF2, ITGB1BP1, PPARG, NUPR1, OPTN, PPP1R15A, CD274, CEBPB, SDC4, GATA3, PTGS2, EFNB2, IL1RL1, MUC2, XIRP1, PMAIP1, TGFB2, PLA2G2E, BDNF, TNFRSF9, LAP…	925	770	20379	1.83118	0.0303342	0.000459758	0.000433616
GOTERM_BP_FAT	GO:0051607~defense response to virus	34	3.13364	4.43145e-06	RTP4, TRIM30B, IFITM1, IFI213, PRF1, NLRC5, OAS1A, OAS1B, IFIT1, OAS1D, USP18, IFIT3, IFIH1, ITGAX, PMAIP1, OASL1, OASL2, APOBEC1, IFI207, RSAD2, MX2, BNIP3, STAT2, MX1, ISG15, IFIT1BL1, IFIT1BL2, CXCL10, IL6, OAS2, TLR9, IFIT3B, TRIM15, IFI27L2B	925	308	20379	2.43203	0.0308447	0.000460741	0.000434543
GOTERM_BP_FAT	GO:0048858~cell projection morphogenesis	53	4.88479	4.62176e-06	SEMA5A, CYFIP2, ATP8A2, CLSTN3, LAMC3, LAMC2, CELSR3, DOCK10, GRIP1, NRCAM, HOXA1, SULT4A1, PRKG1, PTPRV, EDN1, SLC11A2, ACTA2, GAREM2, ZEB2, IMPACT, DSCAML1, ITGA9, SPTBN4, LAMA2, SEMA3C, LAMA1, SEMA3B, SEMA3E, GATA3, NYAP2, C9ORF72, EFNB2, FLRT3, CHN1, FLRT1, MAP6, NCAM1, NCKAP1L, CCDC141, PAK3, ATP9A, PACSIN1, SEMA4A, TGFB2, SEMA4D, BDNF, DTNBP1, SEMA4F, DCLK1, VEGFA, NR4A3, CNTN2, SPG21	925	594	20379	1.96576	0.0321478	0.000470558	0.000443802
GOTERM_BP_FAT	GO:0006950~response to stress	227	20.9217	4.65899e-06	IFITM1, IL1RN, AQP9, SERPINE1, PRF1, IFIT1, AQP3, IFIT3, ICAM1, LGALS3, CHAC1, CCN1, GABARAPL2, GABARAPL1, RSAD2, SLC11A2, GAREM2, EID3, SLPI, DDIT3, ADGRB1, RRAGD, ACOT2, TRIM15, TRIM10, CFTR, OPTN, TPH1, BEX1, SDC4, GATA3, PLA2G7, C2, TRPM2, FLRT3, SLAMF8, GSDMA, GADD45A, LIF, MC1R, BPIFB1, WNK3, NOX3, IFI27L2B, RYR1, RET, CITED2, HILPDA, AREG, SIGLECG, PTPRF, WFDC3, IFIH1, PAXX, HYAL1, CTSL, M…	925	3805	20379	1.31435	0.0324025	0.000470558	0.000443802
GOTERM_BP_FAT	GO:0007423~sensory organ development	61	5.62212	4.95924e-06	RET, MYOM1, CLIC5, CRYBG2, ATP8A2, CITED2, LAMC3, RORB, LCTL, CELSR1, HOXA13, MYOM2, HOXA1, TECTA, SAMD11, PLS1, TMOD1, PDGFRA, UNC45B, EDN1, TGIF2, MYO7B, PLAAT3, MITF, PROX1, PAX8, RARB, BIRC7, CRYAB, FREM2, CRB2, NOTCH2, FOXC1, SDC4, LAMA1, INSIG1, SLC1A1, GATA3, TRPM1, GNG8, PDE6B, IGFBP7, RDH13, SLC25A25, WNT10A, TGFB2, BDNF, DTNBP1, LIF, CTNS, GRHL2, DCLK1, TBX2, OTOGL, VEGFA, TMIE, BFSP1, …	925	724	20379	1.85623	0.0344544	0.000493828	0.000465749
GOTERM_BP_FAT	GO:0002684~positive regulation of immune system process	87	8.01843	5.19685e-06	TRIM30B, ITGAM, CSF1, IFI213, SERPINE1, IFI211, AQP3, ICAM1, IFIH1, FCNA, LGALS3, INSL6, NPPA, BLNK, SLC39A6, LGALS9, KLRI1, KLRI2, OASL1, HAVCR2, EDN1, RSAD2, PRKCB, IL18, PLA2G4A, PDCD1LG2, PGF, EREG, ACTA2, IL1A, F7, CACNB4, MAPKAPK3, ADORA2B, TLR9, TRIM15, TLR6, MASP1, CFTR, ITGA9, NOTCH2, COLEC12, CD274, PELI3, H2-Q6, H2-Q7, NLRC5, OAS1A, OAS1B, GATA3, OAS1D, PLA2G7, FUT4, TTBK1, INAVA, C2, …	925	1165	20379	1.64526	0.036075	0.000510198	0.000481188
GOTERM_BP_FAT	GO:0022008~neurogenesis	113	10.4147	5.26795e-06	CYFIP2, SEMA5A, ATP8A2, CSF1, CLSTN3, RORA, FAIM2, RORB, CELSR1, CELSR3, FGF5, DOCK10, GRIP1, ATCAY, NRCAM, HOXA1, CHAC1, SAMD11, PLS1, TECTA, EPM2A, SLC11A2, GAREM2, NOTCH2, SPTBN4, DLX2, BEX1, PFKFB3, SDC4, SLC1A1, DTX1, GATA3, NYAP2, C9ORF72, EFNB2, TRPM1, BRINP1, FLRT3, FLRT1, MAP6, NCKAP1L, RDH13, DRD1, CCDC141, FGF21, PACSIN1, TGFB2, WNT10A, BDNF, SLC4A10, LIF, DCLK1, GFAP, IL6, NR4A3, CNTN…	925	1628	20379	1.5292	0.0365595	0.000510198	0.000481188
GOTERM_BP_FAT	GO:0045765~regulation of angiogenesis	35	3.22581	5.38828e-06	SEMA5A, PPP1R15A, FOXC1, SERPINE1, SEMA3E, HK2, LGALS3, HYAL1, CCL5, CXCR2, ITGAX, EMILIN2, TGM2, ANGPT4, CCBE1, SEMA4A, TGFB2, GADD45A, S100A1, PRKCB, SPHK1, LIF, EMP2, F3, PGF, DCN, VEGFA, CXCL10, SMOC2, IL1A, RGCC, DDAH1, COL4A3, ADGRB1, PPARG	925	325	20379	2.37261	0.0373788	0.000514799	0.000485528
GOTERM_BP_FAT	GO:0050776~regulation of immune response	82	7.5576	5.73558e-06	TRIM30B, ITGAM, IFI213, IFI211, SIGLECG, IFIH1, FCNA, LGALS3, INSL6, PIM1, BLNK, SLC39A6, LGALS9, KLRI1, KLRI2, OASL1, ZP3R, HAVCR2, CD96, PIANP, RSAD2, PRKCB, SPINK5, IL18, PLA2G4A, EREG, CACNB4, MAPKAPK3, FCGR4, TLR9, PPARG, TRIM15, TLR6, MASP1, CARD14, SMPDL3A, IVL, COLEC12, CD274, PELI3, H2-Q6, H2-Q7, NLRC5, OAS1A, OAS1B, GATA3, OAS1D, SAMSN1, USP18, C9ORF72, INAVA, C2, IL1RL1, FUT7, IRAK2, T…	925	1080	20379	1.67275	0.0397395	0.000540674	0.000509931
GOTERM_BP_FAT	GO:0120039~plasma membrane bounded cell projection morphogenesis	52	4.79263	5.81495e-06	SEMA5A, CYFIP2, ATP8A2, CLSTN3, LAMC3, LAMC2, CELSR3, DOCK10, GRIP1, NRCAM, HOXA1, SULT4A1, PRKG1, PTPRV, EDN1, SLC11A2, ACTA2, GAREM2, ZEB2, IMPACT, DSCAML1, SPTBN4, LAMA2, SEMA3C, LAMA1, SEMA3B, SEMA3E, GATA3, NYAP2, C9ORF72, EFNB2, FLRT3, CHN1, FLRT1, MAP6, NCAM1, NCKAP1L, CCDC141, PAK3, ATP9A, PACSIN1, SEMA4A, TGFB2, SEMA4D, BDNF, DTNBP1, SEMA4F, DCLK1, VEGFA, NR4A3, CNTN2, SPG21	925	583	20379	1.96506	0.0402782	0.000540943	0.000510185
GOTERM_BP_FAT	GO:0032970~regulation of actin filament-based process	42	3.87097	5.90527e-06	SEMA5A, FHOD3, CYFIP2, SPTBN4, SDC4, ARHGEF26, ARHGAP18, AKAP6, ATP2A1, ARHGEF10L, CELSR1, IQGAP2, RND3, PPM1E, C9ORF72, ICAM1, NAA80, EPS8, TRPM2, ARHGAP40, NCKAP1L, CCN2, SCN5A, PAK3, WASHC2, SPTBN2, TMOD1, ARHGEF10, EDN1, TGFB2, ANKRD23, ANK2, PROX1, RHOD, CORO2B, VIL1, ACTA2, IL1A, ZEB2, RGCC, SYNPO2L, ITGB1BP1	925	429	20379	2.15692	0.0408908	0.000542211	0.000511381
GOTERM_BP_FAT	GO:0071345~cellular response to cytokine stimulus	83	7.64977	6.27994e-06	RET, IFITM1, PID1, CSF1, GLDC, IFI213, ENO1B, SERPINE1, IFI211, IL5RA, RORA, IFIT1, LRRC2, HK2, IFIT3, ICAM1, IFIH1, EPS8, INSL6, HYAL1, CCRL2, MRC1, PIM1, ANKRD1, CCR4, OASL1, OASL2, PDGFRA, EDN1, IL18, TEX14, F3, EREG, CSF2RB2, IL1A, CACNB4, RUFY4, OAS2, PADI2, CARD14, DDR2, FOXC1, CEBPB, SLC1A1, H2-Q7, DTX1, OAS1A, OAS1B, CSF2RB, AKAP6, GATA3, OAS1D, STX11, SOCS2, IL1RL1, RAB20, CCL7, NFIL3, I…	925	1101	20379	1.66086	0.0434281	0.00056922	0.000536854
GOTERM_BP_FAT	GO:0098660~inorganic ion transmembrane transport	61	5.62212	6.9705e-06	RYR1, CLIC5, STEAP3, AQP8, ATP2A1, PKD2L1, BEST3, ATP7B, NIPAL1, NPPA, SLC39A6, CCN2, SCN5A, TMEM38B, EDN1, SLC6A19, ABCC2, SLC30A3, SLC6A16, ABCC5, SLC6A15, SLC11A2, SLC6A13, SLC6A12, ANO2, SLC9B1, CACNB4, DDIT3, SCN8A, SCN4A, MICU3, ATP6V0D2, PLCB2, CFTR, HCN3, KCNA1, SLC1A1, CACNA1B, ATP1A3, PKD1L3, ATP2C2, TRPM1, CACNG6, TRPM2, ATP6V0A4, CLCA3A1, SLC25A25, TRPM3, SLC38A4, KCNJ4, SLC16A1, SLC1…	925	732	20379	1.83595	0.048087	0.000623816	0.000588345
GOTERM_BP_FAT	GO:0098662~inorganic cation transmembrane transport	55	5.06912	7.09233e-06	RYR1, STEAP3, AQP8, ATP2A1, PKD2L1, ATP7B, NIPAL1, NPPA, SLC39A6, CCN2, SCN5A, TMEM38B, EDN1, SLC6A19, ABCC2, SLC30A3, SLC6A16, ABCC5, SLC6A15, SLC11A2, SLC6A13, SLC6A12, SLC9B1, CACNB4, DDIT3, SCN8A, SCN4A, MICU3, ATP6V0D2, PLCB2, CFTR, HCN3, KCNA1, SLC1A1, CACNA1B, ATP1A3, PKD1L3, ATP2C2, TRPM1, CACNG6, TRPM2, ATP6V0A4, SLC25A25, TRPM3, SLC38A4, KCNJ4, SLC16A1, SLC12A5, PLCL1, SLC4A10, CTNS, TR…	925	635	20379	1.90823	0.0489065	0.000626784	0.000591146
GOTERM_BP_FAT	GO:0045597~positive regulation of cell differentiation	79	7.28111	8.48126e-06	RET, SEMA5A, IFITM1, ITGAM, CSF1, SERPINE1, PTPRF, GRIP1, DMBT1, GLIPR2, DUOXA1, PIM1, ENPP2, CCN4, PRKG2, CCN2, LGALS9, CCN1, TGM2, EDN1, MYOCD, TGIF2, IL18, EMP2, PROX1, TENT5A, WNT9A, ACTA2, ZEB2, IMPACT, OLFM2, PAX8, SPINT1, TLR9, RAPGEF2, PPARG, CFTR, ITGA9, DDR2, CRB2, NOTCH2, FOXC1, CEBPB, DLX2, TPH1, BEX1, PKDCC, LAMA2, CRABP2, LAMA1, AKAP6, CREBL2, GATA3, PTGS2, SOCS2, EFNB2, ACAN, BRINP…	925	1041	20379	1.67193	0.0582004	0.000738603	0.000696606
GOTERM_BP_FAT	GO:1901342~regulation of vasculature development	35	3.22581	8.56654e-06	SEMA5A, PPP1R15A, FOXC1, SERPINE1, SEMA3E, HK2, LGALS3, HYAL1, CCL5, CXCR2, ITGAX, EMILIN2, TGM2, ANGPT4, CCBE1, SEMA4A, TGFB2, GADD45A, S100A1, PRKCB, SPHK1, LIF, EMP2, F3, PGF, DCN, VEGFA, CXCL10, SMOC2, IL1A, RGCC, DDAH1, COL4A3, ADGRB1, PPARG	925	332	20379	2.32258	0.0587681	0.000738603	0.000696606
GOTERM_BP_FAT	GO:0001960~negative regulation of cytokine-mediated signaling pathway	16	1.47465	8.98424e-06	IL1RN, PELI3, STAT2, NLRC5, OAS1A, ISG15, OAS1B, OAS1D, USP18, PTPRF, IL6, CCL5, PADI2, PPARG, RNF113A1, BIRC7	925	88	20379	4.0057	0.0615436	0.000765284	0.00072177
GOTERM_BP_FAT	GO:0060759~regulation of response to cytokine stimulus	23	2.11982	1.02254e-05	EDN1, IL1RN, CSF1, PELI3, STAT2, SPHK1, NLRC5, LAPTM5, OAS1A, ISG15, OAS1B, OAS1D, USP18, PTPRF, IFIH1, IL6, IRAK2, AXL, CCL5, PADI2, PPARG, RNF113A1, BIRC7	925	171	20379	2.96328	0.0697423	0.000855606	0.000806956
GOTERM_BP_FAT	GO:0009967~positive regulation of signal transduction	119	10.9677	1.02866e-05	CYFIP2, SEMA5A, STEAP3, CSF1, RXFP2, ICAM1, FGF5, GPR174, NPPB, FAM110C, NPPA, PIM1, CCN4, CCN2, LGALS9, PDE8B, CCN1, PDE8A, TGM2, CCBE1, PDGFRA, UNC13A, RSAD2, PRKCB, MATK, CSNK1E, 4930486L24RIK, DDIT3, RRAGD, TRIM15, NUPR1, CARD14, DGKI, TSPYL5, GRIA1, NOTCH2, GATA3, P2RY10B, LYPD6, INAVA, DEDD2, CRACR2A, PMAIP1, NCKAP1L, DRD1, FGF21, TGFB2, GADD45B, BDNF, GADD45A, LIF, GPR137B, GADD45G, IL6, I…	925	1764	20379	1.48624	0.0701453	0.000855606	0.000806956
GOTERM_BP_FAT	GO:0048468~cell development	178	16.4055	1.05275e-05	FHOD3, CYFIP2, SEMA5A, ATP8A2, CSF1, CLSTN3, IFI213, AQP8, RORC, MYOPARR, RORA, RORB, ABCA12, HOXA13, CELSR3, RXFP2, ICAM1, DOCK10, GRIP1, DOCK11, ATCAY, FND3C2, CCN4, NRCAM, HOXA1, MYOZ2, SAMD11, PLS1, TECTA, TMOD1, ARL11, PDGFRA, CHRNB1, HFM1, RSAD2, SLC11A2, TTC21A, ANK2, MITF, EREG, GAREM2, CACNB4, TRIM10, CFTR, NOTCH2, SPTBN4, BEX1, ARHGEF26, SDC4, DTX1, GATA3, NYAP2, C9ORF72, EFNB2, ADGRG3,…	925	2883	20379	1.36024	0.0717274	0.000865458	0.000816248
GOTERM_BP_FAT	GO:0030001~metal ion transport	57	5.25346	1.18044e-05	RYR1, STEAP3, ATP2A1, PKD2L1, ATP7B, NIPAL1, NPPA, SLC39A6, CCN2, SCN5A, TMEM38B, EPM2A, EDN1, SLC6A19, ABCC2, SLC30A3, SLC6A16, PRKCB, ABCC5, SLC6A15, SLC11A2, SLC6A13, SLC6A12, SLC9B1, CACNB4, DDIT3, SCN8A, SCN4A, MICU3, PLCB2, CFTR, HCN3, KCNA1, SLC1A1, SLC5A11, CACNA1B, ATP1A3, PKD1L3, ATP2C2, TRPM1, CACNG6, TRPM2, CRACR2A, CCL5, SLC25A25, TRPM3, SLC38A4, KCNJ4, SLC10A5, SLC12A5, PLCL1, SLC4A…	925	679	20379	1.84947	0.0800699	0.000959277	0.000904732
GOTERM_BP_FAT	GO:0001959~regulation of cytokine-mediated signaling pathway	22	2.02765	1.30497e-05	EDN1, IL1RN, CSF1, PELI3, STAT2, SPHK1, NLRC5, LAPTM5, OAS1A, ISG15, OAS1B, OAS1D, USP18, PTPRF, IL6, IRAK2, AXL, CCL5, PADI2, PPARG, RNF113A1, BIRC7	925	161	20379	3.0105	0.0881337	0.00104842	0.000988811
GOTERM_BP_FAT	GO:0072359~circulatory system development	81	7.46544	1.35979e-05	SEMA5A, FHOD3, RYR1, COL14A1, CITED2, SERPINE1, FHL2, RORA, HOXA13, NPPB, ADAMTS5, EVA1A, MYO18B, ANKRD1, NRCAM, HOXA1, CCN2, THSD7A, SCN5A, CCN1, TEAD1, PRKG1, CCBE1, PDGFRA, EDN1, MYOCD, MEF2B, SPHK1, IL18, NPY1R, EMP2, ANK2, PROX1, PGF, EREG, ACTA2, IL1A, MMP13, SYNPO2L, PAX8, SPINT1, DDIT3, RARB, RAPGEF2, MMP19, ITGB1BP1, PPARG, FREM2, CRB2, NOTCH2, POPDC3, FOXC1, SEMA3C, LAMA1, SLC1A1, NRXN3…	925	1090	20379	1.63719	0.0916614	0.0010802	0.00101878
GOTERM_BP_FAT	GO:0002683~negative regulation of immune system process	51	4.70046	1.4057e-05	TNFAIP6, IFI213, SIGLECG, LGALS3, RASSF5, PIM1, LGALS9, ZP3R, HAVCR2, CD96, SPINK5, PDCD1LG2, CD200R1, PADI2, PPARG, TLR6, MASP1, SMPDL3A, CD274, CEBPB, SDC4, NLRC5, ILDR2, DTX1, OAS1A, OAS1B, OAS1D, SAMSN1, USP18, C9ORF72, FSTL3, IL1RL1, SLAMF8, NCKAP1L, SERPINB9C, TNFSF18, TGFB2, IFI207, PLA2G2E, STAT2, LAPTM5, ISG15, LILRB4A, GPR137B, SMAD7, BPIFB1, AXL, TARM1, KLRD1, IL7R, CD22	925	586	20379	1.9174	0.0946048	0.00110426	0.00104147
GOTERM_BP_FAT	GO:0002376~immune system process	168	15.4839	1.47124e-05	IL1RN, IFITM1, CSF1, IFI213, AQP8, IFI211, RORC, PRF1, IL5RA, RORA, IFIT1, IFIT3, ICAM1, CXCL16, EPS8, FCNA, DOCK10, GPR174, NPPB, DOCK11, LGALS3, DMBT1, RASSF5, CCRL2, PIM1, ENPP2, SLC39A6, LGALS9, PTGDS, ZP3R, CD96, RSAD2, PRKCB, SLC11A2, RAB32, CACNB4, JAML, SLPI, 4930486L24RIK, MAPKAPK3, FCGR4, ADGRB1, TRIM15, MASP1, IDO2, TRIM10, OPTN, NOTCH2, CD274, DTX1, CSF2RB, GATA3, KNG2, KNG1, FUT4, IN…	925	2706	20379	1.3678	0.0987905	0.00114304	0.00107805
GOTERM_BP_FAT	GO:0060761~negative regulation of response to cytokine stimulus	16	1.47465	1.56671e-05	IL1RN, PELI3, STAT2, NLRC5, OAS1A, ISG15, OAS1B, OAS1D, USP18, PTPRF, IL6, CCL5, PADI2, PPARG, RNF113A1, BIRC7	925	92	20379	3.83154	0.104853	0.00120398	0.00113552
GOTERM_BP_FAT	GO:0048667~cell morphogenesis involved in neuron differentiation	47	4.3318	1.66984e-05	SEMA5A, CYFIP2, CLIC5, SPTBN4, ATP8A2, LAMA2, SEMA3C, LAMA1, LAMC3, SEMA3B, LAMC2, SEMA3E, GATA3, C9ORF72, CELSR3, EFNB2, DOCK10, GRIP1, FLRT3, CHN1, MAP6, NRCAM, HOXA1, NCAM1, CCDC141, PAK3, SULT4A1, PRKG1, PTPRV, PLS1, TECTA, SEMA4A, EDN1, TGFB2, SEMA4D, BDNF, SLC11A2, DTNBP1, SEMA4F, DCLK1, VEGFA, ACTA2, ZEB2, NR4A3, CNTN2, DSCAML1, SPG21	925	526	20379	1.96858	0.111356	0.00126944	0.00119726
GOTERM_BP_FAT	GO:0032689~negative regulation of type II interferon production	11	1.01382	1.71271e-05	CD96, CD274, IL1RL1, AXL, DDIT3, LAPTM5, LGALS9, PDCD1LG2, GATA3, LILRB4A, HAVCR2	925	43	20379	5.63593	0.114045	0.00128817	0.00121493
GOTERM_BP_FAT	GO:0023052~signaling	322	29.6774	1.74696e-05	IFITM1, IL1RN, MRGPRF, PRF1, PKD2L1, RXFP2, EPS8, GPR174, ADGRA1, EVA1A, RASSF5, CCN4, CCN2, CHAC1, LGALS9, CCN1, UNC13C, UNC13A, PRKCB, ANK2, WDR72, CSNK1E, EREG, CCNY, DDIT3, ADGRB1, PADI2, BEX1, PDE1A, GATA3, P2RY10B, IQGAP2, NYAP2, TTBK1, DEDD2, TRPM1, TRPM2, ADAMTS14, APH1B, FLRT3, FLRT1, NCKAP1L, CLCA3A1, APOB, SPTBN2, TNFSF18, WNT10A, DTNA, TIPARP, GADD45A, OSGIN1, RASSF7, LIF, DCLK1, MC1R…	925	5823	20379	1.21829	0.116188	0.00130011	0.00122618
GOTERM_BP_FAT	GO:0002218~activation of innate immune response	24	2.21198	1.77927e-05	COLEC12, CD274, TRIM30B, IFI207, IFI205, IFI213, IFI211, OAS1A, OAS1B, OAS1D, INAVA, IFIH1, FCNA, MAPKAPK3, NLRP10, IRAK2, TNIP2, TIFA, TLR9, KLRD1, TLR6, KLRI1, KLRI2, HAVCR2	925	190	20379	2.78291	0.118205	0.00131036	0.00123585
GOTERM_BP_FAT	GO:0080134~regulation of response to stress	104	9.58525	1.92845e-05	STEAP3, IFI213, SERPINE1, IFI211, MLC1, RORA, FCNA, DUOXA1, NPPA, PIM1, CCN4, LGALS9, CD96, PDGFRA, RSAD2, SPINK5, EREG, MAPKAPK3, TRIM15, NUPR1, OPTN, CD274, INSIG1, HTRA1, GATA3, KNG2, KNG1, TTBK1, INAVA, TRPM2, FUT7, IRAK2, SLAMF8, PMAIP1, DRD1, TNFSF18, TGFB2, ISG15, CORO2B, VIL1, IL6, BPIFB1, CD28, KLRD1, RYR1, UCN, TRIM30B, MCTP1, TNFAIP6, ENO1B, SIGLECG, PTPRF, IFIH1, INSL6, ANKRD1, EMILIN…	925	1512	20379	1.51538	0.127456	0.00140558	0.00132566
GOTERM_BP_FAT	GO:0044057~regulation of system process	56	5.16129	1.992e-05	RYR1, UCN, ENO1B, ADRA1D, ATP2A1, ICAM1, NPPB, UCN2, NPPA, ITGAX, CCN4, CCN2, SCN5A, TMEM38B, TEAD1, DLGAP2, PRKG1, EDN1, MYOCD, TRIM63, S100A1, SPHK1, NPY1R, EMP2, ANK2, SHISA9, ACE2, ADORA2B, SCN4A, PPARG, ITGA9, ABCG2, GRIA1, SPTBN4, KCNA1, SLC1A1, CACNA1B, AKAP6, PTGS2, CALD1, SPP1, DRD1, ABCB1A, TGFB2, GCH1, LIF, TRPV1, CORO2B, MYMK, TBX2, SMAD7, TAFA4, IL6, EHD3, NR4A3, WNK3	925	675	20379	1.82779	0.131368	0.00143708	0.00135537
GOTERM_BP_FAT	GO:0051336~regulation of hydrolase activity	53	4.88479	2.08006e-05	RET, CYFIP2, GPSM1, IFI213, SERPINE1, DOCK10, DOCK11, TBC1D30, ANXA8, LGALS9, CCN1, RGS8, PRKG1, TGM2, EPM2A, ARHGEF10, SPINK5, SLC11A2, WNT9A, F3, SERPINB8, SERPINB5, COL4A3, RAPGEF2, ITGB1BP1, PPARG, PKP4, CRYAB, DGKI, CRB2, CSTB, RGS16, SLC1A1, OAS1A, OAS1B, PTGS2, OAS1D, C9ORF72, TTBK1, SERPINB1C, APH1B, MICAL1, CCL5, CHN1, PMAIP1, SERPINB9C, SNCA, IFI207, SEMA4D, NEK5, LAPTM5, GPR137B, VEGFA	925	627	20379	1.8623	0.136759	0.00148259	0.00139829
GOTERM_BP_FAT	GO:0003018~vascular process in circulatory system	29	2.67281	2.09701e-05	UCN, FOXC1, ADRA1D, PTGS2, KNG2, KNG1, ICAM1, NPPB, P2RY2, CCL4, CXCR2, NPPA, DRD1, ABCB1A, PRKG1, EDN1, ABCC2, GCH1, IL18, NPY1R, VEGFA, ACTA2, ZEB2, DDAH1, ADORA2B, ITGB1BP1, CFTR, ITGA9, ABCG2	925	260	20379	2.45734	0.137793	0.00148259	0.00139829
